# Supplementary material for: Diesel particulate matter-induced proteomic changes in three-dimensional spheroids derived from human primary cells of various tissue origins
Source: Sci Rep. 2025 Sep 24;15:32734. doi: 10.1038/s41598-025-17873-7 (PMC12460833; doi:10.1038/s41598-025-17873-7)
Supplement: Supplementary file 1 — Supplementary Material 1 [file 41598_2025_17873_MOESM1_ESM.xlsx]

## Sheet: Table S1
Table S1. Primer sequences used for RT-qPCR
Gene symbol	Sequence	GenBank #
	(5′ to 3′)
APOA1	F: GAGGCTCTCAAGGAGAACGG	NM_000039.3
	R: GCTTCTTAGTGTACTCCTCGAGAG
TRIM25	F: GATGCCTCAGAACTACCGGCC	NM_005082.5
	R: GCTTCCGTAGCAGATGCCTACC
GAPDH	F: GGAGCGAGATCCCTCCAAAAT	NM_002046.7
	R: GGCTGTTGTCATACTTCTCATGG

## Sheet: Table S2
Table S2. Identified proteins from TMTpro-labeled spheroids derived from human nasal epithelial cells
a PSM represents peptide spectrum match, which corresponds to tandem MS/MS spectrum matched to identification of a protein.
b AAs and c MW represent, respectively, amino acids and molecular weight.
d N/A indicates that the gene symbol for the corresponding protein is not available.
Accession No.	Protein Description	Gene Symbol	Sum PEP Score	Coverage [%]	# PSMsa	# Unique Peptides	# AAsb	MWc [kDa]
Q9C0C9	(E3-independent) E2 ubiquitin-conjugating enzyme	UBE2O	150.204	20	101	25	1292	141.2
Q8TB40	(Lyso)-N-acylphosphatidylethanolamine lipase	ABHD4	18.189	16	14	5	342	38.8
O14874	[3-methyl-2-oxobutanoate dehydrogenase [lipoamide]] kinase, mitochondrial	BCKDK	32.731	9	18	6	412	46.3
Q8TDZ2	[F-actin]-monooxygenase MICAL1	MICAL1	55.11	9	33	7	1067	117.8
O94851	[F-actin]-monooxygenase MICAL2	MICAL2	7.997	2	7	2	1124	126.6
Q7RTP6	[F-actin]-monooxygenase MICAL3	MICAL3	108.002	10	63	18	2002	224.2
P54922	[Protein ADP-ribosylarginine] hydrolase	ADPRH	8.597	10	20	3	357	39.5
Q15118	[Pyruvate dehydrogenase (acetyl-transferring)] kinase isozyme 1, mitochondrial	PDK1	85.647	27	45	8	436	49.2
Q15119	[Pyruvate dehydrogenase (acetyl-transferring)] kinase isozyme 2, mitochondrial	PDK2	43.047	32	17	6	407	46.1
Q15120	[Pyruvate dehydrogenase (acetyl-transferring)] kinase isozyme 3, mitochondrial	PDK3	110.519	34	56	14	406	46.9
Q9P0J1	[Pyruvate dehydrogenase [acetyl-transferring]]-phosphatase 1, mitochondrial	PDP1	64.183	23	30	11	537	61
Q9P2J9	[Pyruvate dehydrogenase [acetyl-transferring]]-phosphatase 2, mitochondrial	PDP2	4.027	3	4	2	529	59.9
Q9BV57	1,2-dihydroxy-3-keto-5-methylthiopentene dioxygenase	ADI1	7.253	15	5	2	179	21.5
Q04446	1,4-alpha-glucan-branching enzyme	GBE1	30.617	12	33	9	702	80.4
P61604	10 kDa heat shock protein, mitochondrial	HSPE1	142.322	93	188	19	102	10.9
Q15029	116 kDa U5 small nuclear ribonucleoprotein component	EFTUD2	500.846	60	363	55	972	109.4
A6NJ78	12S rRNA N4-methylcytidine (m4C) methyltransferase	METTL15	3.756	4	1	1	407	46.1
Q9NRX4	14 kDa phosphohistidine phosphatase	PHPT1	7.596	9	7	1	125	13.8
P31946	14-3-3 protein beta/alpha	YWHAB	249.821	70	353	14	246	28.1
P62258	14-3-3 protein epsilon	YWHAE	419.818	84	1038	30	255	29.2
Q04917	14-3-3 protein eta	YWHAH	227.794	61	297	17	246	28.2
P61981	14-3-3 protein gamma	YWHAG	197.329	69	291	15	247	28.3
P31947	14-3-3 protein sigma	SFN	134.471	65	206	14	248	27.8
P27348	14-3-3 protein theta	YWHAQ	229.501	76	312	19	245	27.7
P63104	14-3-3 protein zeta/delta	YWHAZ	294.875	74	390	21	245	27.7
Q7Z5P4	17-beta-hydroxysteroid dehydrogenase 13	HSD17B13	8.073	6	1	1	300	33.6
Q9C0C2	182 kDa tankyrase-1-binding protein	TNKS1BP1	52.817	5	28	7	1729	181.7
Q8WTS1	1-acylglycerol-3-phosphate O-acyltransferase ABHD5	ABHD5	31.254	17	18	4	349	39.1
Q99943	1-acyl-sn-glycerol-3-phosphate acyltransferase alpha	AGPAT1	7.96	7	3	1	283	31.7
Q9NRZ5	1-acyl-sn-glycerol-3-phosphate acyltransferase delta	AGPAT4	19.151	11	13	4	378	44
Q9NRZ7	1-acyl-sn-glycerol-3-phosphate acyltransferase gamma	AGPAT3	17.982	8	13	4	376	43.4
Q9Y2I7	1-phosphatidylinositol 3-phosphate 5-kinase	PIKFYVE	44.821	7	34	14	2098	237
Q9NQ66	1-phosphatidylinositol 4,5-bisphosphate phosphodiesterase beta-1	PLCB1	38.753	9	21	9	1216	138.5
Q01970	1-phosphatidylinositol 4,5-bisphosphate phosphodiesterase beta-3	PLCB3	79.368	17	43	16	1234	138.7
P51178	1-phosphatidylinositol 4,5-bisphosphate phosphodiesterase delta-1	PLCD1	32.403	8	25	7	756	85.6
Q4KWH8	1-phosphatidylinositol 4,5-bisphosphate phosphodiesterase eta-1	PLCH1	5.818	0	15	1	1693	189.1
P19174	1-phosphatidylinositol 4,5-bisphosphate phosphodiesterase gamma-1	PLCG1	126.325	19	91	23	1290	148.4
Q9BZG8	2-(3-amino-3-carboxypropyl)histidine synthase subunit 1	DPH1	6.572	4	5	2	443	48.8
Q16698	2,4-dienoyl-CoA reductase [(3E)-enoyl-CoA-producing], mitochondrial	DECR1	24.882	15	12	4	335	36
Q6L8Q7	2',5'-phosphodiesterase 12	PDE12	42.958	9	30	6	609	67.3
Q05823	2-5A-dependent ribonuclease	RNASEL	8.061	3	10	2	741	83.5
Q99460	26S proteasome non-ATPase regulatory subunit 1	PSMD1	356.732	46	263	42	953	105.8
O75832	26S proteasome non-ATPase regulatory subunit 10	PSMD10	43.649	32	32	7	226	24.4
O00231	26S proteasome non-ATPase regulatory subunit 11	PSMD11	292.752	67	217	33	422	47.4
O00232	26S proteasome non-ATPase regulatory subunit 12	PSMD12	216.681	42	171	24	456	52.9
Q9UNM6	26S proteasome non-ATPase regulatory subunit 13	PSMD13	113.416	45	105	20	376	42.9
O00487	26S proteasome non-ATPase regulatory subunit 14	PSMD14	131.752	53	123	13	310	34.6
Q13200	26S proteasome non-ATPase regulatory subunit 2	PSMD2	400.082	53	300	51	908	100.1
O43242	26S proteasome non-ATPase regulatory subunit 3	PSMD3	257.124	57	219	40	534	60.9
P55036	26S proteasome non-ATPase regulatory subunit 4	PSMD4	238.764	52	135	21	377	40.7
Q16401	26S proteasome non-ATPase regulatory subunit 5	PSMD5	46.261	18	30	8	504	56.2
Q15008	26S proteasome non-ATPase regulatory subunit 6	PSMD6	157.529	41	117	23	389	45.5
P51665	26S proteasome non-ATPase regulatory subunit 7	PSMD7	151.971	58	85	16	324	37
P48556	26S proteasome non-ATPase regulatory subunit 8	PSMD8	79.943	35	58	13	350	39.6
O00233	26S proteasome non-ATPase regulatory subunit 9	PSMD9	49.894	25	32	6	223	24.7
P62333	26S proteasome regulatory subunit 10B	PSMC6	322.874	81	269	37	389	44.1
P62191	26S proteasome regulatory subunit 4	PSMC1	356.292	72	266	37	440	49.2
P17980	26S proteasome regulatory subunit 6A	PSMC3	497.592	70	327	37	439	49.2
P43686	26S proteasome regulatory subunit 6B	PSMC4	325.375	70	218	37	418	47.3
P35998	26S proteasome regulatory subunit 7	PSMC2	415.884	82	285	42	433	48.6
P62195	26S proteasome regulatory subunit 8	PSMC5	436.937	81	305	44	406	45.6
Q13442	28 kDa heat- and acid-stable phosphoprotein	PDAP1	120.332	49	83	20	181	20.6
P82664	28S ribosomal protein S10, mitochondrial	MRPS10	24.375	13	13	2	201	23
Q9Y3D3	28S ribosomal protein S16, mitochondrial	MRPS16	15.496	15	17	4	137	15.3
Q9Y2R5	28S ribosomal protein S17, mitochondrial	MRPS17	7.325	7	9	1	130	14.5
P82650	28S ribosomal protein S22, mitochondrial	MRPS22	47.3	19	34	8	360	41.3
Q9Y3D9	28S ribosomal protein S23, mitochondrial	MRPS23	13.534	11	9	2	190	21.8
P82663	28S ribosomal protein S25, mitochondrial	MRPS25	50.398	27	19	4	173	20.1
Q92552	28S ribosomal protein S27, mitochondrial	MRPS27	8.624	6	17	3	414	47.6
Q9Y2Q9	28S ribosomal protein S28, mitochondrial	MRPS28	17.101	17	10	4	187	20.8
P51398	28S ribosomal protein S29, mitochondrial	DAP3	55.554	12	30	6	398	45.5
P82930	28S ribosomal protein S34, mitochondrial	MRPS34	11.049	11	18	4	218	25.6
P82673	28S ribosomal protein S35, mitochondrial	MRPS35	4.744	2	6	1	323	36.8
P82675	28S ribosomal protein S5, mitochondrial	MRPS5	6.552	4	5	2	430	48
P82932	28S ribosomal protein S6, mitochondrial	MRPS6	9.518	9	7	2	125	14.2
P82933	28S ribosomal protein S9, mitochondrial	MRPS9	16.89	6	13	2	396	45.8
Q96P11	28S rRNA (cytosine-C(5))-methyltransferase	NSUN5	6.586	2	4	1	429	46.7
Q96SZ5	2-aminoethanethiol dioxygenase	ADO	25.686	20	15	6	270	29.7
Q9UJ83	2-hydroxyacyl-CoA lyase 1	HACL1	39.036	11	22	6	578	63.7
A1L0T0	2-hydroxyacyl-CoA lyase 2	ILVBL	7.465	4	4	2	632	67.8
P52758	2-iminobutanoate/2-iminopropanoate deaminase	RIDA	5.293	14	1	1	137	14.5
Q5HYK3	2-methoxy-6-polyprenyl-1,4-benzoquinol methylase, mitochondrial	COQ5	32.994	19	16	5	327	37.1
Q6N063	2-oxoglutarate and iron-dependent oxygenase domain-containing protein 2	OGFOD2	4.088	4	3	1	350	39
Q02218	2-oxoglutarate dehydrogenase, mitochondrial	OGDH	337.855	43	199	50	1023	115.9
P12694	2-oxoisovalerate dehydrogenase subunit alpha, mitochondrial	BCKDHA	77.171	30	41	12	445	50.4
P21953	2-oxoisovalerate dehydrogenase subunit beta, mitochondrial	BCKDHB	34.103	16	16	4	392	43.1
O95861	3'(2'),5'-bisphosphate nucleotidase 1	BPNT1	19.988	11	13	3	308	33.4
Q8IV48	3'-5' exoribonuclease 1	ERI1	10.058	10	7	4	349	40
Q9H6S0	3'-5' RNA helicase YTHDC2	YTHDC2	20.795	4	12	6	1430	160.1
Q9BYD6	39S ribosomal protein L1, mitochondrial	MRPL1	9.054	3	6	1	325	36.9
Q9Y3B7	39S ribosomal protein L11, mitochondrial	MRPL11	13.695	10	12	3	192	20.7
P52815	39S ribosomal protein L12, mitochondrial	MRPL12	51.151	27	56	8	198	21.3
Q9BYD1	39S ribosomal protein L13, mitochondrial	MRPL13	27.66	34	25	7	178	20.7
Q6P1L8	39S ribosomal protein L14, mitochondrial	MRPL14	21.494	20	11	2	145	15.9
Q9P015	39S ribosomal protein L15, mitochondrial	MRPL15	46.785	27	31	7	296	33.4
Q9NX20	39S ribosomal protein L16, mitochondrial	MRPL16	11.936	9	6	3	251	28.4
Q9NRX2	39S ribosomal protein L17, mitochondrial	MRPL17	24.649	27	35	6	175	20
P49406	39S ribosomal protein L19, mitochondrial	MRPL19	8.696	3	9	2	292	33.5
Q7Z2W9	39S ribosomal protein L21, mitochondrial	MRPL21	18.312	15	11	3	205	22.8
Q9NWU5	39S ribosomal protein L22, mitochondrial	MRPL22	48.792	18	19	4	206	23.6
Q16540	39S ribosomal protein L23, mitochondrial	MRPL23	9.538	14	4	1	153	17.8
Q96A35	39S ribosomal protein L24, mitochondrial	MRPL24	9.916	6	7	1	216	24.9
Q13084	39S ribosomal protein L28, mitochondrial	MRPL28	9.135	5	10	2	256	30.1
P09001	39S ribosomal protein L3, mitochondrial	MRPL3	23.48	11	27	5	348	38.6
Q9BQ48	39S ribosomal protein L34, mitochondrial	MRPL34	11.779	25	7	3	92	10.2
Q9BZE1	39S ribosomal protein L37, mitochondrial	MRPL37	6.099	6	6	3	423	48.1
Q96DV4	39S ribosomal protein L38, mitochondrial	MRPL38	6.675	7	8	3	380	44.6
Q9NYK5	39S ribosomal protein L39, mitochondrial	MRPL39	47.375	22	26	8	338	38.7
Q9BYD3	39S ribosomal protein L4, mitochondrial	MRPL4	9.97	6	8	2	311	34.9
Q8IXM3	39S ribosomal protein L41, mitochondrial	MRPL41	31.282	18	24	2	137	15.4
Q8N983	39S ribosomal protein L43, mitochondrial	MRPL43	10.112	8	9	2	215	23.4
Q9H9J2	39S ribosomal protein L44, mitochondrial	MRPL44	11.996	8	10	3	332	37.5
Q9BRJ2	39S ribosomal protein L45, mitochondrial	MRPL45	22.291	13	21	4	306	35.3
Q9H2W6	39S ribosomal protein L46, mitochondrial	MRPL46	4.911	6	4	2	279	31.7
Q9HD33	39S ribosomal protein L47, mitochondrial	MRPL47	8.895	12	5	2	250	29.4
Q96GC5	39S ribosomal protein L48, mitochondrial	MRPL48	13.009	10	11	2	212	23.9
Q13405	39S ribosomal protein L49, mitochondrial	MRPL49	31.511	20	26	4	166	19.2
Q4U2R6	39S ribosomal protein L51, mitochondrial	MRPL51	6.65	9	5	1	128	15.1
Q96EL3	39S ribosomal protein L53, mitochondrial	MRPL53	4.492	7	6	1	112	12.1
Q7Z7F7	39S ribosomal protein L55, mitochondrial	MRPL55	6.445	6	12	1	128	15.1
Q9BYD2	39S ribosomal protein L9, mitochondrial	MRPL9	38.771	12	15	5	267	30.2
Q9NP92	39S ribosomal protein S30, mitochondrial	MRPS30	19.176	6	16	2	439	50.3
P04035	3-hydroxy-3-methylglutaryl-coenzyme A reductase	HMGCR	50.224	13	29	9	888	97.4
Q99714	3-hydroxyacyl-CoA dehydrogenase type-2	HSD17B10	89.852	34	69	6	261	26.9
Q9BUT1	3-hydroxybutyrate dehydrogenase type 2	BDH2	21.529	12	13	3	245	26.7
P31937	3-hydroxyisobutyrate dehydrogenase, mitochondrial	HIBADH	57.779	30	24	6	336	35.3
Q6NVY1	3-hydroxyisobutyryl-CoA hydrolase, mitochondrial	HIBCH	11.954	10	8	4	386	43.5
P42765	3-ketoacyl-CoA thiolase, mitochondrial	ACAA2	49.796	14	56	10	397	41.9
P09110	3-ketoacyl-CoA thiolase, peroxisomal	ACAA1	33.444	16	23	5	424	44.3
Q06136	3-ketodihydrosphingosine reductase	KDSR	13.093	9	8	3	332	36.2
P56937	3-keto-steroid reductase/17-beta-hydroxysteroid dehydrogenase 7	HSD17B7	9.687	3	5	1	341	38.2
P25325	3-mercaptopyruvate sulfurtransferase	MPST	14.028	18	11	4	297	33.2
O15530	3-phosphoinositide-dependent protein kinase 1	PDPK1	90.279	30	52	14	556	63.1
P23610	40-kDa huntingtin-associated protein	F8A1	5.816	3	4	1	371	39.1
P46783	40S ribosomal protein S10	RPS10	162.031	60	208	19	165	18.9
P62280	40S ribosomal protein S11	RPS11	107.172	65	98	22	158	18.4
P25398	40S ribosomal protein S12	RPS12	156.669	89	115	18	132	14.5
P62277	40S ribosomal protein S13	RPS13	112.372	73	144	23	151	17.2
P62263	40S ribosomal protein S14	RPS14	161.329	48	143	12	151	16.3
P62841	40S ribosomal protein S15	RPS15	56.462	28	78	6	145	17
P62244	40S ribosomal protein S15a	RPS15A	133.824	81	150	18	130	14.8
P62249	40S ribosomal protein S16	RPS16	117.647	77	143	19	146	16.4
P08708	40S ribosomal protein S17	RPS17	300.705	76	242	20	135	15.5
P62269	40S ribosomal protein S18	RPS18	133.638	69	110	21	152	17.7
P39019	40S ribosomal protein S19	RPS19	144.641	72	169	20	145	16.1
P15880	40S ribosomal protein S2	RPS2	170.945	56	170	20	293	31.3
P60866	40S ribosomal protein S20	RPS20	62.394	50	61	10	119	13.4
P63220	40S ribosomal protein S21	RPS21	30.163	33	68	4	83	9.1
P62266	40S ribosomal protein S23	RPS23	100.469	56	51	10	143	15.8
P62847	40S ribosomal protein S24	RPS24	108.887	58	96	11	133	15.4
P62851	40S ribosomal protein S25	RPS25	66.903	59	80	12	125	13.7
P62854	40S ribosomal protein S26	RPS26	56.569	41	52	6	115	13
P42677	40S ribosomal protein S27	RPS27	62.629	45	87	2	84	9.5
Q71UM5	40S ribosomal protein S27-like	RPS27L	61.556	44	84	2	84	9.5
P62857	40S ribosomal protein S28	RPS28	97.097	74	114	10	69	7.8
P62273	40S ribosomal protein S29	RPS29	14.807	48	11	3	56	6.7
P23396	40S ribosomal protein S3	RPS3	271.066	87	333	32	243	26.7
P62861	40S ribosomal protein S30	FAU	21.53	20	22	4	59	6.6
P61247	40S ribosomal protein S3a	RPS3A	270.849	79	335	41	264	29.9
P62701	40S ribosomal protein S4, X isoform	RPS4X	276.634	76	208	28	263	29.6
P46782	40S ribosomal protein S5	RPS5	117.913	48	143	15	204	22.9
P62753	40S ribosomal protein S6	RPS6	240.874	54	168	24	249	28.7
P62081	40S ribosomal protein S7	RPS7	232.894	74	183	22	194	22.1
P62241	40S ribosomal protein S8	RPS8	118.204	55	81	16	208	24.2
P46781	40S ribosomal protein S9	RPS9	111.487	63	121	24	194	22.6
P08865	40S ribosomal protein SA	RPSA	216.679	64	188	22	295	32.8
Q9BRK5	45 kDa calcium-binding protein	SDF4	23.104	11	22	4	362	41.8
P08195	4F2 cell-surface antigen heavy chain	SLC3A2	29.951	11	21	6	630	68
Q9NVE7	4'-phosphopantetheine phosphatase	PANK4	47.427	9	24	6	773	85.9
P49189	4-trimethylaminobutyraldehyde dehydrogenase	ALDH9A1	33.451	15	25	9	494	53.8
Q8TCD5	5'(3')-deoxyribonucleotidase, cytosolic type	NT5C	3.717	4	3	1	201	23.4
O43422	52 kDa repressor of the inhibitor of the protein kinase	THAP12	14.967	7	10	4	761	87.6
Q8IV08	5'-3' exonuclease PLD3	PLD3	13.118	7	13	3	490	54.7
Q8IZH2	5'-3' exoribonuclease 1	XRN1	90.31	11	60	19	1706	194
Q9H0D6	5'-3' exoribonuclease 2	XRN2	218.63	30	145	33	950	108.5
Q00013	55 kDa erythrocyte membrane protein	MPP1	59.216	22	28	7	466	52.3
P13196	5-aminolevulinate synthase, nonspecific, mitochondrial	ALAS1	28.861	9	14	5	640	70.5
Q13131	5'-AMP-activated protein kinase catalytic subunit alpha-1	PRKAA1	108.651	33	66	17	559	64
Q9Y478	5'-AMP-activated protein kinase subunit beta-1	PRKAB1	66.081	43	37	6	270	30.4
O43741	5'-AMP-activated protein kinase subunit beta-2	PRKAB2	11.501	10	8	1	272	30.3
P54619	5'-AMP-activated protein kinase subunit gamma-1	PRKAG1	95.035	51	55	14	331	37.6
Q9UGJ0	5'-AMP-activated protein kinase subunit gamma-2	PRKAG2	18.007	5	9	1	569	63
Q9H6S1	5-azacytidine-induced protein 2	AZI2	5.412	4	4	2	392	44.9
Q99807	5-demethoxyubiquinone hydroxylase, mitochondrial	COQ7	15.552	12	7	3	217	24.3
Q7Z4H3	5'-deoxynucleotidase HDDC2	HDDC2	19.48	18	9	3	204	23.4
Q96CB9	5-methylcytosine rRNA methyltransferase NSUN4	NSUN4	13.513	11	13	5	384	43.1
P21589	5'-nucleotidase	NT5E	26.894	12	12	5	574	63.3
Q9H857	5'-nucleotidase domain-containing protein 2	NT5DC2	81.532	30	48	15	520	60.7
Q86UY8	5'-nucleotidase domain-containing protein 3	NT5DC3	11.752	6	8	3	548	63.4
O14841	5-oxoprolinase	OPLAH	93.33	16	45	18	1288	137.4
P10809	60 kDa heat shock protein, mitochondrial	HSPD1	805.656	75	979	61	573	61
P10155	60 kDa SS-A/Ro ribonucleoprotein	RO60	43.745	19	21	9	538	60.6
P05388	60S acidic ribosomal protein P0	RPLP0	233.387	62	227	26	317	34.3
P05386	60S acidic ribosomal protein P1	RPLP1	89.966	90	84	3	114	11.5
P05387	60S acidic ribosomal protein P2	RPLP2	117.601	66	111	8	115	11.7
Q96D46	60S ribosomal export protein NMD3	NMD3	37.384	10	18	6	503	57.6
P27635	60S ribosomal protein L10	RPL10	119.177	57	70	17	214	24.6
P62906	60S ribosomal protein L10a	RPL10A	164.585	45	138	17	217	24.8
P62913	60S ribosomal protein L11	RPL11	71.151	66	99	15	178	20.2
P30050	60S ribosomal protein L12	RPL12	84.3	53	74	11	165	17.8
P26373	60S ribosomal protein L13	RPL13	78.337	49	60	18	211	24.2
P40429	60S ribosomal protein L13a	RPL13A	60.621	31	48	9	203	23.6
P50914	60S ribosomal protein L14	RPL14	42.155	28	48	6	215	23.4
P61313	60S ribosomal protein L15	RPL15	36.665	34	33	9	204	24.1
P18621	60S ribosomal protein L17	RPL17	102.821	54	72	12	184	21.4
Q07020	60S ribosomal protein L18	RPL18	50.931	45	27	10	188	21.6
Q02543	60S ribosomal protein L18a	RPL18A	41.175	40	30	9	176	20.7
P84098	60S ribosomal protein L19	RPL19	83.262	43	86	17	196	23.5
P46778	60S ribosomal protein L21	RPL21	96.781	56	92	18	160	18.6
P35268	60S ribosomal protein L22	RPL22	106.085	70	99	8	128	14.8
Q6P5R6	60S ribosomal protein L22-like 1	RPL22L1	15.082	27	8	2	122	14.6
P62829	60S ribosomal protein L23	RPL23	237.407	72	201	16	140	14.9
P62750	60S ribosomal protein L23a	RPL23A	140.797	54	142	14	156	17.7
P83731	60S ribosomal protein L24	RPL24	103.201	66	100	17	157	17.8
P61254	60S ribosomal protein L26	RPL26	70.124	49	128	14	145	17.2
P61353	60S ribosomal protein L27	RPL27	95.529	65	106	15	136	15.8
P46776	60S ribosomal protein L27a	RPL27A	36.26	33	24	6	148	16.6
P46779	60S ribosomal protein L28	RPL28	52.093	51	46	9	137	15.7
P47914	60S ribosomal protein L29	RPL29	11.175	13	13	4	159	17.7
P39023	60S ribosomal protein L3	RPL3	246.071	53	191	30	403	46.1
P62888	60S ribosomal protein L30	RPL30	129.609	85	142	13	115	12.8
P62899	60S ribosomal protein L31	RPL31	73.373	57	83	14	125	14.5
P62910	60S ribosomal protein L32	RPL32	57.345	48	59	8	135	15.9
P49207	60S ribosomal protein L34	RPL34	36.347	34	42	8	117	13.3
P42766	60S ribosomal protein L35	RPL35	40.022	37	38	7	123	14.5
P18077	60S ribosomal protein L35a	RPL35A	65.341	56	57	16	110	12.5
Q9Y3U8	60S ribosomal protein L36	RPL36	69.895	46	49	10	105	12.2
P83881	60S ribosomal protein L36a	RPL36A	38.445	45	37	11	106	12.4
P61927	60S ribosomal protein L37	RPL37	10.433	33	13	5	97	11.1
P61513	60S ribosomal protein L37a	RPL37A	19.037	36	14	3	92	10.3
P63173	60S ribosomal protein L38	RPL38	61.702	57	80	8	70	8.2
P36578	60S ribosomal protein L4	RPL4	228.616	50	134	28	427	47.7
P46777	60S ribosomal protein L5	RPL5	147.459	58	108	22	297	34.3
Q02878	60S ribosomal protein L6	RPL6	87.497	35	84	19	288	32.7
P18124	60S ribosomal protein L7	RPL7	78.214	34	54	11	248	29.2
P62424	60S ribosomal protein L7a	RPL7A	214.238	56	177	31	266	30
Q6DKI1	60S ribosomal protein L7-like 1	RPL7L1	8.11	7	6	3	255	29.7
P62917	60S ribosomal protein L8	RPL8	90.507	69	79	23	257	28
P32969	60S ribosomal protein L9	RPL9	147.123	44	95	14	192	21.9
Q9Y221	60S ribosome subunit biogenesis protein NIP7 homolog	NIP7	78.43	54	36	9	180	20.4
Q16875	6-phosphofructo-2-kinase/fructose-2,6-bisphosphatase 3	PFKFB3	28.912	17	21	8	520	59.6
Q16877	6-phosphofructo-2-kinase/fructose-2,6-bisphosphatase 4	PFKFB4	5.089	7	4	2	469	54
P52209	6-phosphogluconate dehydrogenase, decarboxylating	PGD	170.524	35	147	19	483	53.1
O95336	6-phosphogluconolactonase	PGLS	29.836	36	20	6	258	27.5
Q03393	6-pyruvoyl tetrahydrobiopterin synthase	PTS	15.861	11	10	3	145	16.4
P08253	72 kDa type IV collagenase	MMP2	13.027	5	5	2	660	73.8
Q969T7	7-methylguanosine phosphate-specific 5'-nucleotidase	NT5C3B	24.438	14	16	5	300	34.4
Q7L2J0	7SK snRNA methylphosphate capping enzyme	MEPCE	9.376	3	5	2	689	74.3
O60733	85/88 kDa calcium-independent phospholipase A2	PLA2G6	3.544	2	3	1	806	89.8
Q9UNA0	A disintegrin and metalloproteinase with thrombospondin motifs 5	ADAMTS5	3.819	2	1	1	930	101.7
Q9UKP4	A disintegrin and metalloproteinase with thrombospondin motifs 7	ADAMTS7	4.524	1	2	2	1686	184
Q96FZ2	Abasic site processing protein HMCES	HMCES	3.749	4	2	1	354	40.5
Q8IZP0	Abl interactor 1	ABI1	86.456	27	57	10	508	55
Q9NYB9	Abl interactor 2	ABI2	51.89	21	39	6	513	55.6
Q8IZT6	Abnormal spindle-like microcephaly-associated protein	ASPM	5.879	0	7	2	3477	409.5
Q86V21	Acetoacetyl-CoA synthetase	AACS	36.783	13	35	10	672	75.1
Q9BWD1	Acetyl-CoA acetyltransferase, cytosolic	ACAT2	18.106	26	8	4	397	41.3
P24752	Acetyl-CoA acetyltransferase, mitochondrial	ACAT1	63.212	35	56	12	427	45.2
Q13085	Acetyl-CoA carboxylase 1	ACACA	448.841	33	256	69	2346	265.4
Q9NR19	Acetyl-coenzyme A synthetase, cytoplasmic	ACSS2	25.998	8	19	6	701	78.5
O00400	Acetyl-coenzyme A transporter 1	SLC33A1	3.842	1	5	1	549	60.9
Q13510	Acid ceramidase	ASAH1	23.031	13	16	6	395	44.6
O43427	Acidic fibroblast growth factor intracellular-binding protein	FIBP	40.783	21	35	9	364	41.9
P39687	Acidic leucine-rich nuclear phosphoprotein 32 family member A	ANP32A	63.996	29	52	6	249	28.6
Q92688	Acidic leucine-rich nuclear phosphoprotein 32 family member B	ANP32B	32.121	8	24	1	251	28.8
Q9BTT0	Acidic leucine-rich nuclear phosphoprotein 32 family member E	ANP32E	104.432	24	57	7	268	30.7
Q99798	Aconitate hydratase, mitochondrial	ACO2	241.129	36	178	28	780	85.4
Q8N556	Actin filament-associated protein 1	AFAP1	36.037	9	23	7	730	80.7
P68032	Actin, alpha cardiac muscle 1	ACTC1	416.891	52	1396	7	377	42
P60709	Actin, cytoplasmic 1	ACTB	690.419	80	1919	17	375	41.7
Q86TU7	Actin-histidine N-methyltransferase	SETD3	134.51	30	87	23	594	67.2
O96019	Actin-like protein 6A	ACTL6A	127.179	48	83	19	429	47.4
Q9NZ32	Actin-related protein 10	ACTR10	37.667	14	23	5	417	46.3
P61160	Actin-related protein 2	ACTR2	214.393	48	158	19	394	44.7
Q92747	Actin-related protein 2/3 complex subunit 1A	ARPC1A	15.804	13	10	5	370	41.5
O15143	Actin-related protein 2/3 complex subunit 1B	ARPC1B	96.513	41	66	16	372	40.9
O15144	Actin-related protein 2/3 complex subunit 2	ARPC2	169.545	63	126	28	300	34.3
O15145	Actin-related protein 2/3 complex subunit 3	ARPC3	61.166	49	48	10	178	20.5
P59998	Actin-related protein 2/3 complex subunit 4	ARPC4	65.327	49	64	12	168	19.7
O15511	Actin-related protein 2/3 complex subunit 5	ARPC5	127.228	75	88	14	151	16.3
Q9BPX5	Actin-related protein 2/3 complex subunit 5-like protein	ARPC5L	52.48	48	32	9	153	16.9
P61158	Actin-related protein 3	ACTR3	231.602	62	178	28	418	47.3
Q9H9F9	Actin-related protein 5	ACTR5	39.21	10	20	5	607	68.3
Q9GZN1	Actin-related protein 6	ACTR6	7.381	7	6	3	396	45.8
Q9H981	Actin-related protein 8	ACTR8	46.758	19	29	10	624	70.4
Q07912	Activated CDC42 kinase 1	TNK2	9.223	3	7	3	1038	114.5
P53999	Activated RNA polymerase II transcriptional coactivator p15	SUB1	42.008	50	38	7	127	14.4
Q9C0C7	Activating molecule in BECN1-regulated autophagy protein 1	AMBRA1	26.989	4	13	4	1298	142.4
Q15650	Activating signal cointegrator 1	TRIP4	30.497	11	20	9	581	66.1
Q8N9N2	Activating signal cointegrator 1 complex subunit 1	ASCC1	3.638	4	5	2	400	45.5
Q9H1I8	Activating signal cointegrator 1 complex subunit 2	ASCC2	29.388	7	16	5	757	86.3
Q8N3C0	Activating signal cointegrator 1 complex subunit 3	ASCC3	209.587	19	113	38	2202	251.3
Q6VMQ6	Activating transcription factor 7-interacting protein 1	ATF7IP	16.963	3	14	4	1270	136.3
O95433	Activator of 90 kDa heat shock protein ATPase homolog 1	AHSA1	64.746	39	53	11	338	38.3
Q9ULW3	Activator of basal transcription 1	ABT1	17.938	17	12	6	272	31.1
Q12979	Active breakpoint cluster region-related protein	ABR	159.409	30	89	23	859	97.5
Q86WX3	Active regulator of SIRT1	RPS19BP1	22.068	11	8	3	136	15.4
Q04771	Activin receptor type-1	ACVR1	4.548	2	3	1	509	57.1
P36896	Activin receptor type-1B	ACVR1B	21.199	10	6	3	505	56.8
P27037	Activin receptor type-2A	ACVR2A	11.565	4	6	2	513	57.8
Q9H2P0	Activity-dependent neuroprotector homeobox protein	ADNP	50.792	14	32	13	1102	123.5
Q6IQ32	Activity-dependent neuroprotector homeobox protein 2	ADNP2	4.148	2	4	2	1131	122.8
O14561	Acyl carrier protein, mitochondrial	NDUFAB1	24.108	18	14	4	156	17.4
P13798	Acylamino-acid-releasing enzyme	APEH	27.741	6	31	6	732	81.2
O60427	Acyl-CoA (8-3)-desaturase	FADS1	4.018	2	1	1	444	51.9
Q6JQN1	Acyl-CoA dehydrogenase family member 10	ACAD10	6.097	3	10	3	1059	118.8
Q8NC06	Acyl-CoA-binding domain-containing protein 4	ACBD4	3.53	4	3	1	268	30.3
Q5T8D3	Acyl-CoA-binding domain-containing protein 5	ACBD5	45.335	13	29	8	534	60.1
Q9BR61	Acyl-CoA-binding domain-containing protein 6	ACBD6	3.514	3	6	1	282	31.1
P07108	Acyl-CoA-binding protein	DBI	12.322	64	9	4	87	10
Q86TX2	Acyl-coenzyme A thioesterase 1	ACOT1	5.421	3	6	2	421	46.2
Q9NPJ3	Acyl-coenzyme A thioesterase 13	ACOT13	9.743	24	8	3	140	15
O14734	Acyl-coenzyme A thioesterase 8	ACOT8	11.365	5	6	1	319	35.9
Q9Y305	Acyl-coenzyme A thioesterase 9, mitochondrial	ACOT9	21.67	6	33	4	439	49.9
Q53H12	Acylglycerol kinase, mitochondrial	AGK	39.215	16	22	8	422	47.1
P07311	Acylphosphatase-1	ACYP1	20.506	28	17	5	99	11.3
O75608	Acyl-protein thioesterase 1	LYPLA1	13.311	16	5	3	230	24.7
O95372	Acyl-protein thioesterase 2	LYPLA2	41.656	22	39	7	231	24.7
Q6P587	Acylpyruvase FAHD1, mitochondrial	FAHD1	27.058	25	18	3	224	24.8
P46108	Adapter molecule crk	CRK	211.983	75	150	28	304	33.8
Q8NC96	Adaptin ear-binding coat-associated protein 1	NECAP1	25.934	16	12	3	275	29.7
Q9NVZ3	Adaptin ear-binding coat-associated protein 2	NECAP2	27.135	18	9	3	263	28.3
P07741	Adenine phosphoribosyltransferase	APRT	40.161	36	32	6	180	19.6
P25054	Adenomatous polyposis coli protein	APC	23.199	3	13	6	2843	311.5
Q8TB61	Adenosine 3'-phospho 5'-phosphosulfate transporter 1	SLC35B2	14.513	6	12	3	432	47.5
P00813	Adenosine deaminase	ADA	42.984	14	33	10	363	40.7
Q6DHV7	Adenosine deaminase-like protein	ADAL	4.247	3	3	1	355	40.2
P55263	Adenosine kinase	ADK	37.525	19	27	9	362	40.5
P23526	Adenosylhomocysteinase	AHCY	309.567	47	326	28	432	47.7
Q96HN2	Adenosylhomocysteinase 3	AHCYL2	127.627	29	78	10	611	66.7
O43306	Adenylate cyclase type 6	ADCY6	12.071	4	9	3	1168	130.5
P51828	Adenylate cyclase type 7	ADCY7	4.58	1	1	1	1080	120.2
P54819	Adenylate kinase 2, mitochondrial	AK2	221.777	56	177	21	239	26.5
P27144	Adenylate kinase 4, mitochondrial	AK4	24.111	17	12	4	223	25.3
P00568	Adenylate kinase isoenzyme 1	AK1	18.696	22	11	4	194	21.6
Q9Y3D8	Adenylate kinase isoenzyme 6	AK6	6.778	10	1	1	172	20
P30566	Adenylosuccinate lyase	ADSL	62.759	18	42	10	484	54.9
P30520	Adenylosuccinate synthetase isozyme 2	ADSS2	215.697	45	134	23	456	50.1
Q01518	Adenylyl cyclase-associated protein 1	CAP1	163.714	47	134	23	475	51.9
O95490	Adhesion G protein-coupled receptor L2	ADGRL2	42.808	10	27	11	1459	163.2
Q9Y653	Adhesion G-protein coupled receptor G1	ADGRG1	4.179	1	1	1	693	77.7
Q8IUX7	Adipocyte enhancer-binding protein 1	AEBP1	3.516	1	1	1	1158	130.8
Q9HDC9	Adipocyte plasma membrane-associated protein	APMAP	46.438	21	33	9	416	46.5
Q15847	Adipogenesis regulatory factor	ADIRF	43.489	87	17	5	76	7.9
P05141	ADP/ATP translocase 2	SLC25A5	202.177	54	254	9	298	32.8
P12236	ADP/ATP translocase 3	SLC25A6	135.474	54	160	3	298	32.8
Q9BRR6	ADP-dependent glucokinase	ADPGK	4.037	3	3	1	497	54.1
Q9NX46	ADP-ribose glycohydrolase ARH3	ADPRS	26.743	9	20	3	363	38.9
Q9BQ69	ADP-ribose glycohydrolase MACROD1	MACROD1	15.357	12	12	4	325	35.5
Q9Y530	ADP-ribose glycohydrolase OARD1	OARD1	26.101	26	21	5	152	17
Q9BW91	ADP-ribose pyrophosphatase, mitochondrial	NUDT9	24.092	15	19	6	350	39.1
P61204	ADP-ribosylation factor 3	ARF3	138.012	64	104	8	181	20.6
P18085	ADP-ribosylation factor 4	ARF4	62.674	47	48	3	180	20.5
P84085	ADP-ribosylation factor 5	ARF5	112.942	64	83	7	180	20.5
P62330	ADP-ribosylation factor 6	ARF6	70.378	61	35	9	175	20.1
Q8N6T3	ADP-ribosylation factor GTPase-activating protein 1	ARFGAP1	46.609	20	27	9	406	44.6
Q8N6H7	ADP-ribosylation factor GTPase-activating protein 2	ARFGAP2	92.429	24	56	15	521	56.7
Q9NP61	ADP-ribosylation factor GTPase-activating protein 3	ARFGAP3	22.65	9	14	4	516	56.9
Q9UJY5	ADP-ribosylation factor-binding protein GGA1	GGA1	49.974	21	40	11	639	70.3
Q9UJY4	ADP-ribosylation factor-binding protein GGA2	GGA2	44.836	17	45	11	613	67.1
Q9NZ52	ADP-ribosylation factor-binding protein GGA3	GGA3	46.583	13	29	8	723	78.3
P40616	ADP-ribosylation factor-like protein 1	ARL1	88.244	53	46	8	181	20.4
Q9NXU5	ADP-ribosylation factor-like protein 15	ARL15	27.459	31	12	6	204	22.9
P36404	ADP-ribosylation factor-like protein 2	ARL2	81.159	39	61	7	184	20.9
Q9Y2Y0	ADP-ribosylation factor-like protein 2-binding protein	ARL2BP	13.814	9	4	1	163	18.8
P36405	ADP-ribosylation factor-like protein 3	ARL3	104.428	72	83	15	182	20.4
Q9Y689	ADP-ribosylation factor-like protein 5A	ARL5A	11.293	17	8	3	179	20.7
Q9H0F7	ADP-ribosylation factor-like protein 6	ARL6	45.63	32	24	7	186	21.1
Q15041	ADP-ribosylation factor-like protein 6-interacting protein 1	ARL6IP1	12.056	12	5	3	203	23.3
Q66PJ3	ADP-ribosylation factor-like protein 6-interacting protein 4	ARL6IP4	18.25	7	12	3	421	44.9
Q96BM9	ADP-ribosylation factor-like protein 8A	ARL8A	66.116	48	30	2	186	21.4
Q9NVJ2	ADP-ribosylation factor-like protein 8B	ARL8B	99.004	51	48	5	186	21.5
Q6T311	ADP-ribosylation factor-like protein 9	ARL9	6.057	6	3	1	187	20.7
Q13795	ADP-ribosylation factor-related protein 1	ARFRP1	8.973	11	11	2	201	22.6
Q9UKK9	ADP-sugar pyrophosphatase	NUDT5	35.971	32	20	6	219	24.3
P10109	Adrenodoxin, mitochondrial	FDX1	12.802	11	9	1	184	19.4
Q9UHB7	AF4/FMR2 family member 4	AFF4	16.98	5	16	6	1163	127.4
P55196	Afadin	AFDN	196.369	21	117	37	1824	206.7
P43652	Afamin	AFM	65.681	16	36	10	599	69
Q8WV93	AFG1-like ATPase	AFG1L	17.451	7	17	4	481	54.8
Q9Y4W6	AFG3-like protein 2	AFG3L2	185.072	38	125	33	797	88.5
O43488	Aflatoxin B1 aldehyde reductase member 2	AKR7A2	31.186	15	33	3	359	39.6
Q8NHP1	Aflatoxin B1 aldehyde reductase member 4	AKR7L	21.652	10	18	1	331	36.9
Q6ULP2	Aftiphilin	AFTPH	17.525	3	6	2	936	102.1
O00468	Agrin	AGRN	31.372	3	20	4	2068	217.2
O00170	AH receptor-interacting protein	AIP	114.211	45	86	15	330	37.6
Q92667	A-kinase anchor protein 1, mitochondrial	AKAP1	3.666	1	4	2	903	97.3
O43572	A-kinase anchor protein 10, mitochondrial	AKAP10	35.584	15	17	6	662	73.8
Q9UKA4	A-kinase anchor protein 11	AKAP11	5.4	0	5	1	1901	210.4
Q02952	A-kinase anchor protein 12	AKAP12	16.523	3	14	5	1782	191.4
Q12802	A-kinase anchor protein 13	AKAP13	74.489	5	45	17	2813	307.4
Q02040	A-kinase anchor protein 17A	AKAP17A	7.855	3	5	2	695	80.7
Q9Y2D5	A-kinase anchor protein 2	AKAP2	112.732	18	65	14	859	94.6
O43823	A-kinase anchor protein 8	AKAP8	7.923	5	7	4	692	76.1
Q9ULX6	A-kinase anchor protein 8-like	AKAP8L	23.286	8	13	4	646	71.6
Q99996	A-kinase anchor protein 9	AKAP9	35.001	2	21	6	3907	452.7
Q53H80	Akirin-2	AKIRIN2	9.576	16	6	3	203	22.5
Q9NRG9	Aladin	AAAS	53.496	15	30	6	546	59.5
Q8TD30	Alanine aminotransferase 2	GPT2	20.647	10	17	6	523	57.9
P49588	Alanine--tRNA ligase, cytoplasmic	AARS1	366.895	36	260	43	968	106.7
Q5JTZ9	Alanine--tRNA ligase, mitochondrial	AARS2	17.851	5	13	4	985	107.3
Q9BTE6	Alanyl-tRNA editing protein Aarsd1	AARSD1	16.43	7	18	4	412	45.5
P02768	Albumin	ALB	192.592	43	200	31	609	69.3
P11766	Alcohol dehydrogenase class-3	ADH5	46.089	21	49	10	374	39.7
P47895	Aldehyde dehydrogenase family 1 member A3	ALDH1A3	49.542	21	26	7	512	56.1
Q8IZ83	Aldehyde dehydrogenase family 16 member A1	ALDH16A1	41.024	4	24	4	802	85.1
P51648	Aldehyde dehydrogenase family 3 member A2	ALDH3A2	6.662	2	6	1	485	54.8
P30837	Aldehyde dehydrogenase X, mitochondrial	ALDH1B1	12.152	5	12	1	517	57.2
P05091	Aldehyde dehydrogenase, mitochondrial	ALDH2	198.061	41	180	16	517	56.3
P14550	Aldo-keto reductase family 1 member A1	AKR1A1	83.669	32	125	10	325	36.6
P15121	Aldo-keto reductase family 1 member B1	AKR1B1	65.143	30	52	7	316	35.8
O60218	Aldo-keto reductase family 1 member B10	AKR1B10	38.829	26	46	5	316	36
C9JRZ8	Aldo-keto reductase family 1 member B15	AKR1B15	29.112	24	33	1	316	36.5
Q04828	Aldo-keto reductase family 1 member C1	AKR1C1	46.817	24	19	1	323	36.8
P52895	Aldo-keto reductase family 1 member C2	AKR1C2	38.765	24	18	1	323	36.7
Q96BT7	Alkylated DNA repair protein alkB homolog 8	ALKBH8	5.761	2	3	2	664	75.2
O00116	Alkyldihydroxyacetonephosphate synthase, peroxisomal	AGPS	98.23	23	55	12	658	72.9
Q86YH6	All trans-polyprenyl-diphosphate synthase PDSS2	PDSS2	11.738	3	6	1	399	44.1
Q6NUM9	All-trans-retinol 13,14-reductase	RETSAT	9.822	3	7	3	610	66.8
P00325	All-trans-retinol dehydrogenase [NAD(+)] ADH1B	ADH1B	7.202	6	6	3	375	39.8
P40394	All-trans-retinol dehydrogenase [NAD(+)] ADH7	ADH7	9.695	3	11	2	386	41.5
Q6PD74	Alpha- and gamma-adaptin-binding protein p34	AAGAB	3.97	3	5	1	315	34.6
Q495W5	Alpha-(1,3)-fucosyltransferase 11	FUT11	37.206	10	16	4	492	55.8
Q9BYC5	Alpha-(1,6)-fucosyltransferase	FUT8	4.845	3	3	2	575	66.5
Q5VST6	Alpha/beta hydrolase domain-containing protein 17B	ABHD17B	5.522	13	8	3	288	32.2
Q6PCB6	Alpha/beta hydrolase domain-containing protein 17C	ABHD17C	32.1	22	20	5	329	35.8
Q9H6U8	Alpha-1,2-mannosyltransferase ALG9	ALG9	4.072	2	3	1	611	69.8
P26572	Alpha-1,3-mannosyl-glycoprotein 2-beta-N-acetylglucosaminyltransferase	MGAT1	8.716	6	6	3	445	50.8
Q9UQ53	Alpha-1,3-mannosyl-glycoprotein 4-beta-N-acetylglucosaminyltransferase B	MGAT4B	9.232	6	4	2	548	63.2
Q10469	Alpha-1,6-mannosyl-glycoprotein 2-beta-N-acetylglucosaminyltransferase	MGAT2	10.381	6	7	4	447	51.5
Q09328	Alpha-1,6-mannosylglycoprotein 6-beta-N-acetylglucosaminyltransferase A	MGAT5	11.835	5	10	3	741	84.5
P19652	Alpha-1-acid glycoprotein 2	ORM2	9.647	11	6	2	201	23.6
P01011	Alpha-1-antichymotrypsin	SERPINA3	4.643	4	3	2	423	47.6
P01009	Alpha-1-antitrypsin	SERPINA1	23.08	10	19	5	418	46.7
P04217	Alpha-1B-glycoprotein	A1BG	41.974	16	26	8	495	54.2
P08697	Alpha-2-antiplasmin	SERPINF2	4.777	2	3	1	491	54.5
P02765	Alpha-2-HS-glycoprotein	AHSG	31.33	16	27	7	367	39.3
P01023	Alpha-2-macroglobulin	A2M	77.441	8	94	8	1474	163.2
P30533	Alpha-2-macroglobulin receptor-associated protein	LRPAP1	8.565	5	15	3	357	41.4
A8K2U0	Alpha-2-macroglobulin-like protein 1	A2ML1	27.87	7	12	7	1454	161
P12814	Alpha-actinin-1	ACTN1	540.691	63	414	40	892	103
Q08043	Alpha-actinin-3	ACTN3	122.857	20	85	8	901	103.2
O43707	Alpha-actinin-4	ACTN4	589.191	66	454	51	911	104.8
P35611	Alpha-adducin	ADD1	77.057	20	48	13	737	80.9
P49419	Alpha-aminoadipic semialdehyde dehydrogenase	ALDH7A1	59.161	14	27	6	539	58.5
P0DUB6	Alpha-amylase 1A	AMY1A	4.164	3	5	2	511	57.7
Q9UBT7	Alpha-catulin	CTNNAL1	12.146	6	12	4	734	81.8
P61163	Alpha-centractin	ACTR1A	211.072	61	124	13	376	42.6
O43768	Alpha-endosulfine	ENSA	31.781	62	30	5	121	13.4
P06733	Alpha-enolase	ENO1	461.785	80	751	38	434	47.1
P06280	Alpha-galactosidase A	GLA	6.329	3	3	1	429	48.7
Q12800	Alpha-globin transcription factor CP2	TFCP2	30.246	17	23	5	502	57.2
Q96Q83	Alpha-ketoglutarate-dependent dioxygenase alkB homolog 3	ALKBH3	25.785	17	12	4	286	33.4
Q3KRA9	Alpha-ketoglutarate-dependent dioxygenase alkB homolog 6	ALKBH6	3.913	7	4	2	238	26.5
Q9C0B1	Alpha-ketoglutarate-dependent dioxygenase FTO	FTO	35.539	12	27	5	505	58.2
Q16706	Alpha-mannosidase 2	MAN2A1	38.43	6	19	5	1144	131.1
Q9NTJ4	Alpha-mannosidase 2C1	MAN2C1	44.281	8	36	5	1040	115.8
P49641	Alpha-mannosidase 2x	MAN2A2	19.749	4	15	4	1150	130.5
Q9NVD7	Alpha-parvin	PARVA	143.461	37	88	15	372	42.2
P54920	Alpha-soluble NSF attachment protein	NAPA	149.216	64	80	21	295	33.2
P40222	Alpha-taxilin	TXLNA	161.536	37	116	27	546	61.9
Q9BTX7	Alpha-tocopherol transfer protein-like	TTPAL	21.552	13	14	5	342	38.5
Q5SQI0	Alpha-tubulin N-acetyltransferase 1	ATAT1	15.156	10	12	5	421	46.8
Q96Q42	Alsin	ALS2	36.671	6	20	7	1657	183.5
Q06203	Amidophosphoribosyltransferase	PPAT	106.398	27	94	16	517	57.4
P21397	Amine oxidase [flavin-containing] A	MAOA	8.575	5	8	3	527	59.6
Q12904	Aminoacyl tRNA synthase complex-interacting multifunctional protein 1	AIMP1	68.188	22	39	8	312	34.3
Q13155	Aminoacyl tRNA synthase complex-interacting multifunctional protein 2	AIMP2	23.262	13	20	4	320	35.3
Q03154	Aminoacylase-1	ACY1	6.695	6	6	3	408	45.9
Q9H4A4	Aminopeptidase B	RNPEP	55.852	14	41	8	650	72.5
P15144	Aminopeptidase N	ANPEP	55.944	15	27	12	967	109.5
Q9Y4X0	AMME syndrome candidate gene 1 protein	AMMECR1	27.582	20	16	4	333	35.4
Q6DCA0	AMMECR1-like protein	AMMECR1L	31.246	18	17	3	310	34.5
Q9UBD6	Ammonium transporter Rh type C	RHCG	5.724	4	1	1	479	53.1
Q01433	AMP deaminase 2	AMPD2	95.173	24	62	24	879	100.6
Q7Z5R6	Amyloid beta A4 precursor protein-binding family B member 1-interacting protein	APBB1IP	15.234	4	16	2	666	73.1
Q92624	Amyloid protein-binding protein 2	APPBP2	43.339	16	24	11	585	66.8
O00213	Amyloid-beta A4 precursor protein-binding family B member 1	APBB1	40.583	11	21	5	710	77.2
P05067	Amyloid-beta precursor protein	APP	120.992	22	72	15	770	86.9
Q06481	Amyloid-like protein 2	APLP2	81.463	20	62	14	763	86.9
O76080	AN1-type zinc finger protein 5	ZFAND5	7.749	11	1	1	213	23.1
Q6FIF0	AN1-type zinc finger protein 6	ZFAND6	6.616	9	5	2	208	22.5
Q6FI81	Anamorsin	CIAPIN1	10.407	8	6	2	312	33.6
Q9H1A4	Anaphase-promoting complex subunit 1	ANAPC1	123.47	14	83	23	1944	216.4
Q9UM13	Anaphase-promoting complex subunit 10	ANAPC10	13.652	8	7	2	185	21.2
Q96DE5	Anaphase-promoting complex subunit 16	ANAPC16	17.167	37	11	3	110	11.7
Q9UJX6	Anaphase-promoting complex subunit 2	ANAPC2	67.871	17	41	16	822	93.8
Q9UJX5	Anaphase-promoting complex subunit 4	ANAPC4	55.153	14	34	10	808	92.1
Q9UJX4	Anaphase-promoting complex subunit 5	ANAPC5	68.051	13	31	9	755	85
Q9UJX3	Anaphase-promoting complex subunit 7	ANAPC7	81.142	28	53	16	599	66.8
Q8NHZ8	Anaphase-promoting complex subunit CDC26	CDC26	4.266	11	7	2	85	9.8
Q13685	Angio-associated migratory cell protein	AAMP	65.826	21	33	9	434	46.7
Q4VCS5	Angiomotin	AMOT	7.729	2	5	1	1084	118
Q8IY63	Angiomotin-like protein 1	AMOTL1	34.754	8	12	5	956	106.5
Q9Y2J4	Angiomotin-like protein 2	AMOTL2	13.939	6	9	4	779	85.7
Q9NQW6	Anillin	ANLN	24.148	7	19	8	1124	124.1
P04920	Anion exchange protein 2	SLC4A2	22.911	5	13	6	1241	136.9
Q9P0K7	Ankycorbin	RAI14	118.199	18	73	20	980	110
Q9P2G1	Ankyrin repeat and IBR domain-containing protein 1	ANKIB1	22.879	4	14	4	1089	121.9
Q8IWZ3	Ankyrin repeat and KH domain-containing protein 1	ANKHD1	240.956	15	124	14	2542	269.3
Q8IV38	Ankyrin repeat and MYND domain-containing protein 2	ANKMY2	51.548	23	33	10	441	49.3
Q92625	Ankyrin repeat and SAM domain-containing protein 1A	ANKS1A	22.03	4	17	6	1134	123
Q6ZW76	Ankyrin repeat and SAM domain-containing protein 3	ANKS3	7.81	3	2	2	656	72
Q9Y575	Ankyrin repeat and SOCS box protein 3	ASB3	4.84	2	3	1	518	57.7
Q9NWX5	Ankyrin repeat and SOCS box protein 6	ASB6	9.451	6	2	2	421	47.1
Q9H8Y5	Ankyrin repeat and zinc finger domain-containing protein 1	ANKZF1	19.244	4	8	2	726	80.9
Q15327	Ankyrin repeat domain-containing protein 1	ANKRD1	3.569	3	6	1	319	36.2
Q6UB99	Ankyrin repeat domain-containing protein 11	ANKRD11	6.369	1	4	2	2663	297.7
Q8IZ07	Ankyrin repeat domain-containing protein 13A	ANKRD13A	40.127	12	17	7	590	67.6
Q8N6S4	Ankyrin repeat domain-containing protein 13C	ANKRD13C	3.274	2	3	1	541	60.8
O75179	Ankyrin repeat domain-containing protein 17	ANKRD17	304.969	19	171	27	2603	274.1
Q9UPS8	Ankyrin repeat domain-containing protein 26	ANKRD26	5.5	2	5	2	1710	196.3
Q96NW4	Ankyrin repeat domain-containing protein 27	ANKRD27	4.537	1	2	1	1050	116.9
Q8N7Z5	Ankyrin repeat domain-containing protein 31	ANKRD31	3.676	0	5	2	1873	210.7
Q53RE8	Ankyrin repeat domain-containing protein 39	ANKRD39	5.348	7	1	1	183	19.6
Q6AI12	Ankyrin repeat domain-containing protein 40	ANKRD40	10.575	4	5	3	368	41.1
Q86W74	Ankyrin repeat domain-containing protein 46	ANKRD46	19.405	13	12	3	228	25.3
Q8WVL7	Ankyrin repeat domain-containing protein 49	ANKRD49	9.538	8	7	2	239	27.3
Q53LP3	Ankyrin repeat domain-containing protein SOWAHC	SOWAHC	7.046	6	4	2	525	55.6
Q01484	Ankyrin-2	ANK2	113.124	6	61	16	3957	433.4
Q12955	Ankyrin-3	ANK3	88.603	4	49	11	4377	480.1
P04083	Annexin A1	ANXA1	255.014	68	179	28	346	38.7
P50995	Annexin A11	ANXA11	86.961	25	66	15	505	54.4
P27216	Annexin A13	ANXA13	8.665	6	7	1	316	35.4
P07355	Annexin A2	ANXA2	441.864	80	644	14	339	38.6
P12429	Annexin A3	ANXA3	51.446	31	36	8	323	36.4
P09525	Annexin A4	ANXA4	98.231	51	73	17	319	35.9
P08758	Annexin A5	ANXA5	252.865	81	247	35	320	35.9
P08133	Annexin A6	ANXA6	295.127	51	208	41	673	75.8
P20073	Annexin A7	ANXA7	77.331	28	53	13	488	52.7
Q5VT79	Annexin A8-like protein 1	ANXA8L1	49.256	29	29	9	327	36.9
Q9NW15	Anoctamin-10	ANO10	24.846	7	16	5	660	76.3
Q4KMQ2	Anoctamin-6	ANO6	11.253	4	7	3	910	106.1
Q9HCE9	Anoctamin-8	ANO8	6.638	1	4	1	1232	135.9
Q9H6X2	Anthrax toxin receptor 1	ANTXR1	14.458	7	6	2	564	62.7
P58335	Anthrax toxin receptor 2	ANTXR2	12.857	9	8	3	489	53.6
Q03518	Antigen peptide transporter 1	TAP1	16.152	2	8	3	808	87.2
P01008	Antithrombin-III	SERPINC1	96.504	28	55	14	464	52.6
Q10567	AP-1 complex subunit beta-1	AP1B1	434.228	44	262	27	949	104.6
O43747	AP-1 complex subunit gamma-1	AP1G1	165.697	30	115	26	822	91.3
O75843	AP-1 complex subunit gamma-like 2	AP1G2	9.579	2	7	1	785	87.1
Q9BXS5	AP-1 complex subunit mu-1	AP1M1	125.313	54	97	19	423	48.6
P61966	AP-1 complex subunit sigma-1A	AP1S1	41.393	32	35	6	158	18.7
P56377	AP-1 complex subunit sigma-2	AP1S2	28.108	31	19	5	157	18.6
Q63HQ0	AP-1 complex-associated regulatory protein	AP1AR	12.442	9	10	3	302	34.3
O95782	AP-2 complex subunit alpha-1	AP2A1	217.781	36	176	22	977	107.5
O94973	AP-2 complex subunit alpha-2	AP2A2	220.374	35	149	20	939	103.9
P63010	AP-2 complex subunit beta	AP2B1	385.579	45	236	28	937	104.5
Q96CW1	AP-2 complex subunit mu	AP2M1	174.354	58	136	27	435	49.6
P53680	AP-2 complex subunit sigma	AP2S1	33.384	42	22	7	142	17
Q2M2I8	AP2-associated protein kinase 1	AAK1	96.025	17	56	12	961	103.8
O00203	AP-3 complex subunit beta-1	AP3B1	183.875	29	128	33	1094	121.2
O14617	AP-3 complex subunit delta-1	AP3D1	185.419	21	98	22	1153	130.1
Q9Y2T2	AP-3 complex subunit mu-1	AP3M1	128.167	48	71	14	418	46.9
Q92572	AP-3 complex subunit sigma-1	AP3S1	38.641	38	21	7	193	21.7
P59780	AP-3 complex subunit sigma-2	AP3S2	31.417	23	19	5	193	22
Q9Y6B7	AP-4 complex subunit beta-1	AP4B1	18.967	6	8	4	739	83.2
Q9UPM8	AP-4 complex subunit epsilon-1	AP4E1	27.511	6	15	6	1137	127.2
O00189	AP-4 complex subunit mu-1	AP4M1	12.601	5	7	2	453	49.9
Q9Y587	AP-4 complex subunit sigma-1	AP4S1	4.173	7	2	1	144	17
Q9H0R1	AP-5 complex subunit mu-1	AP5M1	4.847	2	2	1	490	54.7
O43299	AP-5 complex subunit zeta-1	AP5Z1	8.948	2	10	2	807	88.5
P02647	Apolipoprotein A-I	APOA1	51.226	15	52	5	267	30.8
P02652	Apolipoprotein A-II	APOA2	15.843	41	15	5	100	11.2
P06727	Apolipoprotein A-IV	APOA4	20.654	7	13	4	396	45.3
P04114	Apolipoprotein B-100	APOB	57.053	3	53	12	4563	515.3
P02655	Apolipoprotein C-II	APOC2	11.356	16	10	2	101	11.3
P02656	Apolipoprotein C-III	APOC3	29.049	30	18	3	99	10.8
P02649	Apolipoprotein E	APOE	30.885	12	42	4	317	36.1
Q9BZZ5	Apoptosis inhibitor 5	API5	214.15	40	150	27	524	59
Q07812	Apoptosis regulator BAX	BAX	21.221	7	17	2	192	21.2
Q9ULZ3	Apoptosis-associated speck-like protein containing a CARD	PYCARD	5.32	6	9	2	195	21.6
O95831	Apoptosis-inducing factor 1, mitochondrial	AIFM1	155.384	29	114	18	613	66.9
Q96KQ4	Apoptosis-stimulating of p53 protein 1	PPP1R13B	44.185	11	23	9	1090	119.5
Q13625	Apoptosis-stimulating of p53 protein 2	TP53BP2	45.554	8	23	7	1128	125.5
Q9UKV3	Apoptotic chromatin condensation inducer in the nucleus	ACIN1	136.604	14	108	25	1341	151.8
O14727	Apoptotic protease-activating factor 1	APAF1	26.836	5	20	7	1248	141.7
P29972	Aquaporin-1	AQP1	21.809	10	8	2	269	28.5
Q9Y2X7	ARF GTPase-activating protein GIT1	GIT1	55.741	16	30	9	761	84.3
Q14161	ARF GTPase-activating protein GIT2	GIT2	92.727	19	40	10	759	84.5
P53367	Arfaptin-1	ARFIP1	65.679	26	47	10	373	41.7
P53365	Arfaptin-2	ARFIP2	43.638	22	25	8	341	37.8
P52594	Arf-GAP domain and FG repeat-containing protein 1	AGFG1	89.154	20	56	11	562	58.2
O95081	Arf-GAP domain and FG repeat-containing protein 2	AGFG2	5.222	7	3	1	481	48.9
Q15027	Arf-GAP with coiled-coil, ANK repeat and PH domain-containing protein 1	ACAP1	3.294	2	4	1	740	81.5
Q15057	Arf-GAP with coiled-coil, ANK repeat and PH domain-containing protein 2	ACAP2	71.579	24	46	17	778	88
Q96P50	Arf-GAP with coiled-coil, ANK repeat and PH domain-containing protein 3	ACAP3	12.077	2	3	2	834	92.4
Q9UPQ3	Arf-GAP with GTPase, ANK repeat and PH domain-containing protein 1	AGAP1	56.042	12	20	5	857	94.4
Q96P47	Arf-GAP with GTPase, ANK repeat and PH domain-containing protein 3	AGAP3	57.863	11	22	4	875	95
Q96P48	Arf-GAP with Rho-GAP domain, ANK repeat and PH domain-containing protein 1	ARAP1	75.872	10	59	15	1450	162.1
Q8WWN8	Arf-GAP with Rho-GAP domain, ANK repeat and PH domain-containing protein 3	ARAP3	13.97	5	9	4	1544	169.7
Q9ULH1	Arf-GAP with SH3 domain, ANK repeat and PH domain-containing protein 1	ASAP1	159.632	23	96	22	1129	125.4
O43150	Arf-GAP with SH3 domain, ANK repeat and PH domain-containing protein 2	ASAP2	19.776	3	7	1	1006	111.6
Q9NWB6	Arginine and glutamate-rich protein 1	ARGLU1	55.835	30	54	15	273	33.2
Q7L4I2	Arginine/serine-rich coiled-coil protein 2	RSRC2	80.134	27	45	12	434	50.5
Q8TF01	Arginine/serine-rich protein PNISR	PNISR	16.831	5	12	5	805	92.5
Q9P2R6	Arginine-glutamic acid dipeptide repeats protein	RERE	12.046	2	7	2	1566	172.3
Q5TEU4	Arginine-hydroxylase NDUFAF5, mitochondrial	NDUFAF5	9.86	3	5	1	345	38.9
P54136	Arginine--tRNA ligase, cytoplasmic	RARS1	129.493	32	88	21	660	75.3
P04424	Argininosuccinate lyase	ASL	30.27	14	15	6	464	51.6
O95260	Arginyl-tRNA--protein transferase 1	ATE1	21.434	4	7	2	518	59.1
Q8N8R7	ARL14 effector protein	ARL14EP	30.356	19	12	3	260	29.3
Q9NVT9	Armadillo repeat-containing protein 1	ARMC1	58.011	29	33	8	282	31.3
Q8N2F6	Armadillo repeat-containing protein 10	ARMC10	8.678	3	6	1	343	37.5
Q96C12	Armadillo repeat-containing protein 5	ARMC5	6.853	2	1	1	935	97.6
Q6NXE6	Armadillo repeat-containing protein 6	ARMC6	17.467	6	18	3	501	54.1
Q8IUR7	Armadillo repeat-containing protein 8	ARMC8	114.331	24	72	16	673	75.5
Q9UH62	Armadillo repeat-containing X-linked protein 3	ARMCX3	48.676	21	24	7	379	42.5
Q6P1M9	Armadillo repeat-containing X-linked protein 5	ARMCX5	6.875	2	5	1	558	62.3
Q5T2E6	Armadillo-like helical domain-containing protein 3	ARMH3	9.45	4	5	3	689	78.7
Q7Z6K5	Arpin	ARPIN	39.565	22	19	5	226	24.9
Q8N5I2	Arrestin domain-containing protein 1	ARRDC1	5.991	3	3	1	433	46
Q96B67	Arrestin domain-containing protein 3	ARRDC3	3.541	3	1	1	414	46.4
P35869	Aryl hydrocarbon receptor	AHR	6.478	3	4	2	848	96.1
P27540	Aryl hydrocarbon receptor nuclear translocator	ARNT	30.075	12	14	7	789	86.6
O00327	Aryl hydrocarbon receptor nuclear translocator-like protein 1	ARNTL	13.057	12	7	5	626	68.7
P15289	Arylsulfatase A	ARSA	24.399	12	16	4	507	53.6
P51690	Arylsulfatase L	ARSL	5.012	2	7	2	589	65.6
Q9BVC5	Ashwin	C2orf49	8.69	7	3	1	232	25.8
P08243	Asparagine synthetase [glutamine-hydrolyzing]	ASNS	212.486	45	167	25	561	64.3
O43776	Asparagine--tRNA ligase, cytoplasmic	NARS1	123.313	22	90	15	548	62.9
P17174	Aspartate aminotransferase, cytoplasmic	GOT1	42.698	24	34	9	413	46.2
P00505	Aspartate aminotransferase, mitochondrial	GOT2	138.601	45	117	23	430	47.5
P14868	Aspartate--tRNA ligase, cytoplasmic	DARS1	176.859	50	141	25	501	57.1
Q6PI48	Aspartate--tRNA ligase, mitochondrial	DARS2	17.45	5	13	5	645	73.5
Q9ULA0	Aspartyl aminopeptidase	DNPEP	43.002	10	25	5	485	53.4
Q12797	Aspartyl/asparaginyl beta-hydroxylase	ASPH	132.262	28	97	25	758	85.8
Q15121	Astrocytic phosphoprotein PEA-15	PEA15	74.99	62	48	10	130	15
Q9UBB4	Ataxin-10	ATXN10	80.38	13	66	7	475	53.5
P0C7T5	Ataxin-1-like	ATXN1L	14.356	3	8	2	689	73.3
Q99700	Ataxin-2	ATXN2	71.48	10	42	11	1313	140.2
Q8WWM7	Ataxin-2-like protein	ATXN2L	212.139	25	133	34	1075	113.3
P54252	Ataxin-3	ATXN3	35.728	20	26	8	361	41.2
Q14CW9	Ataxin-7-like protein 3	ATXN7L3	3.7	2	3	1	347	38.6
Q96GX2	Ataxin-7-like protein 3B	ATXN7L3B	3.355	10	3	1	97	10.8
Q6SPF0	Atherin	SAMD1	11.312	5	7	2	538	56
Q8NHH9	Atlastin-2	ATL2	50.105	25	26	10	583	66.2
Q6DD88	Atlastin-3	ATL3	199.128	28	100	15	541	60.5
P24539	ATP synthase F(0) complex subunit B1, mitochondrial	ATP5PB	14.606	7	24	3	256	28.9
P05496	ATP synthase F(0) complex subunit C1, mitochondrial	ATP5MC1	3.851	5	6	1	136	14.3
Q96IX5	ATP synthase membrane subunit DAPIT, mitochondrial	ATP5MD	9.077	19	9	2	58	6.5
Q5TC12	ATP synthase mitochondrial F1 complex assembly factor 1	ATPAF1	25.906	11	12	3	328	36.4
Q8N5M1	ATP synthase mitochondrial F1 complex assembly factor 2	ATPAF2	13.01	9	9	2	289	32.8
P25705	ATP synthase subunit alpha, mitochondrial	ATP5F1A	539.498	64	616	51	553	59.7
P56378	ATP synthase subunit ATP5MPL, mitochondrial	ATP5MPL	3.769	12	9	1	58	6.7
P06576	ATP synthase subunit beta, mitochondrial	ATP5F1B	603.793	77	669	35	529	56.5
O75947	ATP synthase subunit d, mitochondrial	ATP5PD	31.869	47	26	7	161	18.5
P30049	ATP synthase subunit delta, mitochondrial	ATP5F1D	7.853	17	6	2	168	17.5
P56385	ATP synthase subunit e, mitochondrial	ATP5ME	32.738	32	42	2	69	7.9
P56381	ATP synthase subunit epsilon, mitochondrial	ATP5F1E	17.409	47	12	5	51	5.8
O75964	ATP synthase subunit g, mitochondrial	ATP5MG	10.168	20	8	2	103	11.4
P36542	ATP synthase subunit gamma, mitochondrial	ATP5F1C	85.281	33	95	12	298	33
P48047	ATP synthase subunit O, mitochondrial	ATP5PO	24.334	28	16	5	213	23.3
Q99766	ATP synthase subunit s, mitochondrial	DMAC2L	3.67	4	3	1	215	24.9
P18859	ATP synthase-coupling factor 6, mitochondrial	ATP5PF	12.695	48	17	5	108	12.6
Q6PL18	ATPase family AAA domain-containing protein 2	ATAD2	119.125	14	65	13	1390	158.5
Q9ULI0	ATPase family AAA domain-containing protein 2B	ATAD2B	50.272	8	31	6	1458	164.8
Q9NVI7	ATPase family AAA domain-containing protein 3A	ATAD3A	160.034	35	121	11	634	71.3
Q5T9A4	ATPase family AAA domain-containing protein 3B	ATAD3B	137.083	23	90	4	648	72.5
Q8NB90	ATPase family protein 2 homolog	SPATA5	96.955	17	61	15	893	97.8
O43681	ATPase GET3	GET3	82.524	36	54	11	348	38.8
Q9UII2	ATPase inhibitor, mitochondrial	ATP5IF1	16.312	25	22	4	106	12.2
Q9Y6X9	ATPase MORC2	MORC2	70.151	18	45	16	1032	117.8
Q96S55	ATPase WRNIP1	WRNIP1	58.136	14	36	10	665	72.1
Q9BZC7	ATP-binding cassette sub-family A member 2	ABCA2	24.546	3	19	6	2435	269.7
Q8WWZ7	ATP-binding cassette sub-family A member 5	ABCA5	3.592	1	2	1	1642	186.4
Q9NRK6	ATP-binding cassette sub-family B member 10, mitochondrial	ABCB10	9.453	5	11	3	738	79.1
Q9NP58	ATP-binding cassette sub-family B member 6, mitochondrial	ABCB6	20.342	4	12	4	842	93.8
O75027	ATP-binding cassette sub-family B member 7, mitochondrial	ABCB7	111.41	21	57	12	752	82.6
O15438	ATP-binding cassette sub-family C member 3	ABCC3	31.262	4	17	5	1527	169.2
P33897	ATP-binding cassette sub-family D member 1	ABCD1	13.704	6	9	2	745	82.9
Q9UBJ2	ATP-binding cassette sub-family D member 2	ABCD2	13.467	5	7	1	740	83.2
P28288	ATP-binding cassette sub-family D member 3	ABCD3	81.915	25	62	17	659	75.4
P61221	ATP-binding cassette sub-family E member 1	ABCE1	208.931	47	174	31	599	67.3
Q8NE71	ATP-binding cassette sub-family F member 1	ABCF1	151.655	15	107	18	845	95.9
Q9UG63	ATP-binding cassette sub-family F member 2	ABCF2	224.892	40	173	35	623	71.2
Q9NUQ8	ATP-binding cassette sub-family F member 3	ABCF3	89.553	26	65	19	709	79.7
P53396	ATP-citrate synthase	ACLY	575.681	49	456	63	1101	120.8
Q8IW45	ATP-dependent (S)-NAD(P)H-hydrate dehydratase	NAXD	4.392	3	2	1	347	36.6
P17858	ATP-dependent 6-phosphofructokinase, liver type	PFKL	194.387	24	139	12	780	85
P08237	ATP-dependent 6-phosphofructokinase, muscle type	PFKM	150.603	27	92	15	780	85.1
Q01813	ATP-dependent 6-phosphofructokinase, platelet type	PFKP	103.305	21	70	10	784	85.5
O76031	ATP-dependent Clp protease ATP-binding subunit clpX-like, mitochondrial	CLPX	160.807	36	99	23	633	69.2
Q16740	ATP-dependent Clp protease proteolytic subunit, mitochondrial	CLPP	106.915	25	71	9	277	30.2
P46063	ATP-dependent DNA helicase Q1	RECQL	48.801	15	32	9	649	73.4
Q9H2U1	ATP-dependent DNA/RNA helicase DHX36	DHX36	117.525	18	65	17	1008	114.7
Q08211	ATP-dependent RNA helicase A	DHX9	313.202	33	218	44	1270	140.9
Q92499	ATP-dependent RNA helicase DDX1	DDX1	260.715	44	149	33	740	82.4
Q9NVP1	ATP-dependent RNA helicase DDX18	DDX18	112.543	22	72	16	670	75.4
Q9NUU7	ATP-dependent RNA helicase DDX19A	DDX19A	236.367	50	154	2	478	53.9
Q9UMR2	ATP-dependent RNA helicase DDX19B	DDX19B	215.794	47	142	1	479	53.9
Q9GZR7	ATP-dependent RNA helicase DDX24	DDX24	34.381	7	20	6	859	96.3
O00148	ATP-dependent RNA helicase DDX39A	DDX39A	178.909	49	149	10	427	49.1
O00571	ATP-dependent RNA helicase DDX3X	DDX3X	409.471	64	404	57	662	73.2
Q86XP3	ATP-dependent RNA helicase DDX42	DDX42	193.069	32	106	27	938	102.9
Q9BQ39	ATP-dependent RNA helicase DDX50	DDX50	62.689	17	40	11	737	82.5
Q8N8A6	ATP-dependent RNA helicase DDX51	DDX51	45.644	12	27	8	666	72.4
Q8TDD1	ATP-dependent RNA helicase DDX54	DDX54	66.725	15	33	11	881	98.5
Q8NHQ9	ATP-dependent RNA helicase DDX55	DDX55	17.572	8	12	4	600	68.5
Q7Z478	ATP-dependent RNA helicase DHX29	DHX29	74.96	11	55	17	1369	155.1
Q7L2E3	ATP-dependent RNA helicase DHX30	DHX30	214.325	28	139	33	1194	133.9
Q9H6R0	ATP-dependent RNA helicase DHX33	DHX33	47.986	17	32	13	707	78.8
Q14562	ATP-dependent RNA helicase DHX8	DHX8	398.4	48	252	52	1220	139.2
Q8IYB8	ATP-dependent RNA helicase SUPV3L1, mitochondrial	SUPV3L1	31.423	6	16	4	786	87.9
P08183	ATP-dependent translocase ABCB1	ABCB1	100.864	17	64	13	1280	141.4
Q96TA2	ATP-dependent zinc metalloprotease YME1L1	YME1L1	148.751	27	72	18	773	86.4
P20594	Atrial natriuretic peptide receptor 2	NPR2	34.366	6	18	6	1047	116.9
O14497	AT-rich interactive domain-containing protein 1A	ARID1A	178.863	16	92	26	2285	241.9
Q8NFD5	AT-rich interactive domain-containing protein 1B	ARID1B	98.862	9	60	15	2236	236
Q68CP9	AT-rich interactive domain-containing protein 2	ARID2	9.993	2	8	3	1835	197.3
Q99856	AT-rich interactive domain-containing protein 3A	ARID3A	5.794	2	2	1	593	62.9
P29374	AT-rich interactive domain-containing protein 4A	ARID4A	21.599	4	10	4	1257	142.7
Q4LE39	AT-rich interactive domain-containing protein 4B	ARID4B	37.464	8	18	8	1312	147.7
Q14865	AT-rich interactive domain-containing protein 5B	ARID5B	38.794	9	15	8	1188	132.3
Q8WXE1	ATR-interacting protein	ATRIP	10.012	4	6	3	791	85.8
P54259	Atrophin-1	ATN1	18.101	3	9	3	1190	125.3
O75882	Attractin	ATRN	9.693	2	3	3	1429	158.4
Q8NI60	Atypical kinase COQ8A, mitochondrial	COQ8A	4.049	2	1	1	647	71.9
Q96D53	Atypical kinase COQ8B, mitochondrial	COQ8B	4.243	1	2	1	544	60
O14965	Aurora kinase A	AURKA	19.949	8	12	4	403	45.8
Q9H1Y0	Autophagy protein 5	ATG5	16.782	16	8	4	275	32.4
Q9BSB4	Autophagy-related protein 101	ATG101	29.117	29	12	5	218	25
O75143	Autophagy-related protein 13	ATG13	15.473	10	9	3	517	56.5
Q676U5	Autophagy-related protein 16-1	ATG16L1	32.841	18	25	9	607	68.2
Q2TAZ0	Autophagy-related protein 2 homolog A	ATG2A	30.99	4	15	4	1938	212.7
Q96BY7	Autophagy-related protein 2 homolog B	ATG2B	46.001	6	26	8	2078	232.6
Q7Z3C6	Autophagy-related protein 9A	ATG9A	16.087	7	11	5	839	94.4
Q96BJ3	Axin interactor, dorsalization-associated protein	AIDA	32.737	22	15	5	306	35
O15169	Axin-1	AXIN1	5.44	2	5	2	862	95.6
Q13490	Baculoviral IAP repeat-containing protein 2	BIRC2	13.048	5	4	3	618	69.9
Q9NR09	Baculoviral IAP repeat-containing protein 6	BIRC6	205.714	10	121	38	4857	529.9
Q99933	BAG family molecular chaperone regulator 1	BAG1	4.838	2	7	1	345	38.8
O95816	BAG family molecular chaperone regulator 2	BAG2	31.95	30	27	5	211	23.8
O95817	BAG family molecular chaperone regulator 3	BAG3	123.404	24	79	18	575	61.6
O95429	BAG family molecular chaperone regulator 4	BAG4	20.875	5	7	2	457	49.6
Q9UL15	BAG family molecular chaperone regulator 5	BAG5	31.318	14	20	6	447	51.2
Q9H4G0	Band 4.1-like protein 1	EPB41L1	24.832	9	15	4	881	98.4
O43491	Band 4.1-like protein 2	EPB41L2	122.58	24	98	22	1005	112.5
Q9H329	Band 4.1-like protein 4B	EPB41L4B	4.402	2	6	1	900	99.7
Q9HCM4	Band 4.1-like protein 5	EPB41L5	46.093	14	20	7	733	81.8
O75531	Barrier-to-autointegration factor	BANF1	84.274	80	54	8	89	10.1
P98160	Basement membrane-specific heparan sulfate proteoglycan core protein	HSPG2	146.303	8	80	25	4391	468.5
Q7L1Q6	Basic leucine zipper and W2 domain-containing protein 1	BZW1	141.996	41	130	25	419	48
Q9Y6E2	Basic leucine zipper and W2 domain-containing protein 2	BZW2	144.125	52	144	29	419	48.1
P55061	Bax inhibitor 1	TMBIM6	11.66	4	11	2	237	26.5
Q4VC05	B-cell CLL/lymphoma 7 protein family member A	BCL7A	15.498	12	12	3	210	22.8
Q8WUZ0	B-cell CLL/lymphoma 7 protein family member C	BCL7C	20.946	14	17	4	217	23.5
O00512	B-cell CLL/lymphoma 9 protein	BCL9	11.65	3	6	3	1426	149.2
Q86UU0	B-cell CLL/lymphoma 9-like protein	BCL9L	31.87	4	22	6	1499	157
O95999	B-cell lymphoma/leukemia 10	BCL10	21.064	21	16	5	233	26.2
Q9UHQ4	B-cell receptor-associated protein 29	BCAP29	4.461	6	5	2	241	28.3
P51572	B-cell receptor-associated protein 31	BCAP31	77.126	53	51	14	246	28
Q16611	Bcl-2 homologous antagonist/killer	BAK1	18.917	11	11	3	211	23.4
Q12983	BCL2/adenovirus E1B 19 kDa protein-interacting protein 3	BNIP3	4.766	7	3	1	259	27.8
O60238	BCL2/adenovirus E1B 19 kDa protein-interacting protein 3-like	BNIP3L	4.653	8	3	1	219	23.9
Q9NYF8	Bcl-2-associated transcription factor 1	BCLAF1	93.405	21	91	18	920	106.1
Q9BXH1	Bcl-2-binding component 3, isoforms 1/2	BBC3	7.348	8	3	1	193	20.5
Q07817	Bcl-2-like protein 1	BCL2L1	25.071	14	19	4	233	26
Q9HB09	Bcl-2-like protein 12	BCL2L12	13.755	10	10	4	334	36.8
Q6ZNE5	Beclin 1-associated autophagy-related key regulator	ATG14	10.212	4	3	1	492	55.3
Q14457	Beclin-1	BECN1	39.572	23	22	9	450	51.9
Q5T5X7	BEN domain-containing protein 3	BEND3	30.417	9	16	8	828	94.4
O15155	BET1 homolog	BET1	31.279	21	17	2	118	13.3
Q9Y4K1	Beta/gamma crystallin domain-containing protein 1	CRYBG1	18.295	4	8	5	1723	188.6
Q96L58	Beta-1,3-galactosyltransferase 6	B3GALT6	3.564	3	2	1	329	37.1
Q6Y288	Beta-1,3-glucosyltransferase	B3GLCT	10.166	5	13	3	498	56.5
P15291	Beta-1,4-galactosyltransferase 1	B4GALT1	5.953	5	3	2	398	43.9
Q9UBV7	Beta-1,4-galactosyltransferase 7	B4GALT7	11.429	9	10	4	327	37.4
O43505	Beta-1,4-glucuronyltransferase 1	B4GAT1	14.573	9	4	3	415	47.1
P02749	Beta-2-glycoprotein 1	APOH	18.054	7	12	2	345	38.3
Q13425	Beta-2-syntrophin	SNTB2	79.052	27	55	17	540	57.9
Q562R1	Beta-actin-like protein 2	ACTBL2	131.571	31	553	4	376	42
P35612	Beta-adducin	ADD2	21.436	6	13	2	726	80.8
P25098	Beta-adrenergic receptor kinase 1	GRK2	118.967	36	71	21	689	79.5
P49407	Beta-arrestin-1	ARRB1	66.698	26	28	10	418	47
P32121	Beta-arrestin-2	ARRB2	27.263	11	10	4	409	46.1
Q9NSA3	Beta-catenin-interacting protein 1	CTNNBIP1	11.295	37	6	2	81	9.2
Q8WYA6	Beta-catenin-like protein 1	CTNNBL1	121.828	27	98	21	563	65.1
P42025	Beta-centractin	ACTR1B	96.646	32	56	1	376	42.3
P13929	Beta-enolase	ENO3	156.756	36	122	5	434	47
P16278	Beta-galactosidase	GLB1	22.777	6	13	3	677	76
P06865	Beta-hexosaminidase subunit alpha	HEXA	47.71	18	30	8	529	60.7
P07686	Beta-hexosaminidase subunit beta	HEXB	30.726	14	17	5	556	63.1
Q9HBI1	Beta-parvin	PARVB	54.569	22	39	6	364	41.7
P56817	Beta-secretase 1	BACE1	17.665	6	9	4	501	55.7
O43252	Bifunctional 3'-phosphoadenosine 5'-phosphosulfate synthase 1	PAPSS1	162.274	38	101	24	624	70.8
Q6NYC1	Bifunctional arginine demethylase and lysyl-hydroxylase JMJD6	JMJD6	40.449	13	21	6	403	46.4
Q13057	Bifunctional coenzyme A synthase	COASY	26.424	9	17	5	564	62.3
P07814	Bifunctional glutamate/proline--tRNA ligase	EPRS1	264.517	24	222	42	1512	170.5
P52848	Bifunctional heparan sulfate N-deacetylase/N-sulfotransferase 1	NDST1	16.656	6	13	5	882	100.8
P13995	Bifunctional methylenetetrahydrofolate dehydrogenase/cyclohydrolase, mitochondrial	MTHFD2	86.634	27	64	10	350	37.9
P0C870	Bifunctional peptidase and (3S)-lysyl hydroxylase JMJD7	JMJD7	5.951	3	4	1	316	35.9
Q96T60	Bifunctional polynucleotide phosphatase/kinase	PNKP	10.042	4	6	2	521	57
P31939	Bifunctional purine biosynthesis protein ATIC	ATIC	269.541	47	168	28	592	64.6
Q9Y223	Bifunctional UDP-N-acetylglucosamine 2-epimerase/N-acetylmannosamine kinase	GNE	107.463	30	63	19	722	79.2
O95342	Bile salt export pump	ABCB11	8.72	1	3	1	1321	146.3
P53004	Biliverdin reductase A	BLVRA	17.799	12	12	3	296	33.4
P78537	Biogenesis of lysosome-related organelles complex 1 subunit 1	BLOC1S1	36.569	42	21	6	153	17.3
Q6QNY1	Biogenesis of lysosome-related organelles complex 1 subunit 2	BLOC1S2	15.356	26	9	4	142	16
Q9NUP1	Biogenesis of lysosome-related organelles complex 1 subunit 4	BLOC1S4	12.061	10	8	2	217	23.3
Q8TDH9	Biogenesis of lysosome-related organelles complex 1 subunit 5	BLOC1S5	5.538	11	6	2	187	21.6
Q9UL45	Biogenesis of lysosome-related organelles complex 1 subunit 6	BLOC1S6	3.447	18	2	2	172	19.7
Q96IK1	Biorientation of chromosomes in cell division protein 1	BOD1	26.952	37	17	4	185	19.2
Q8NFC6	Biorientation of chromosomes in cell division protein 1-like 1	BOD1L1	33.49	2	16	4	3051	330.3
P50583	Bis(5'-nucleosyl)-tetraphosphatase [asymmetrical]	NUDT2	13.431	13	7	2	147	16.8
Q13867	Bleomycin hydrolase	BLMH	95.019	15	54	12	455	52.5
Q969J3	BLOC-1-related complex subunit 5	BORCS5	14.531	19	9	3	196	22.2
Q96GS4	BLOC-1-related complex subunit 6	BORCS6	11.279	4	4	1	357	37.2
Q96B45	BLOC-1-related complex subunit 7	BORCS7	7.66	16	3	1	106	11.7
Q96FH0	BLOC-1-related complex subunit 8	BORCS8	9.756	23	3	2	119	13.4
P54132	Bloom syndrome protein	BLM	18.934	3	10	5	1417	158.9
Q9NSY1	BMP-2-inducible protein kinase	BMP2K	49.899	4	24	5	1161	129.1
Q9H3K6	BolA-like protein 2	BOLA2	12.703	37	12	3	86	10.1
Q53S33	BolA-like protein 3	BOLA3	3.804	13	6	2	107	12.1
P13497	Bone morphogenetic protein 1	BMP1	22.226	5	12	4	986	111.2
P36894	Bone morphogenetic protein receptor type-1A	BMPR1A	18.205	11	7	4	532	60.2
Q13873	Bone morphogenetic protein receptor type-2	BMPR2	23.147	8	15	6	1038	115.1
Q53HL2	Borealin	CDCA8	20.268	9	10	2	280	31.3
Q9NWK9	Box C/D snoRNA protein 1	ZNHIT6	6.166	6	9	3	470	53.9
P80723	Brain acid soluble protein 1	BASP1	20.991	34	21	6	227	22.7
Q9UQB8	Brain-specific angiogenesis inhibitor 1-associated protein 2	BAIAP2	267.165	54	172	35	552	60.8
Q9UHR4	Brain-specific angiogenesis inhibitor 1-associated protein 2-like protein 1	BAIAP2L1	59.078	18	45	10	511	56.8
P54687	Branched-chain-amino-acid aminotransferase, cytosolic	BCAT1	43.973	12	38	4	386	42.9
Q7Z569	BRCA1-associated protein	BRAP	13.857	7	5	3	592	67.3
Q9P287	BRCA2 and CDKN1A-interacting protein	BCCIP	6.736	3	6	1	314	36
Q7Z589	BRCA2-interacting transcriptional repressor EMSY	EMSY	71.036	14	39	14	1322	141.4
Q9NZM4	BRD4-interacting chromatin-remodeling complex-associated protein	BICRA	8.586	2	4	2	1560	158.4
P11274	Breakpoint cluster region protein	BCR	124.718	17	59	18	1271	142.7
P56945	Breast cancer anti-estrogen resistance protein 1	BCAR1	56.611	12	29	9	870	93.3
O75815	Breast cancer anti-estrogen resistance protein 3	BCAR3	15.462	5	11	4	825	92.5
Q5PSV4	Breast cancer metastasis-suppressor 1-like protein	BRMS1L	34.207	25	27	6	323	37.6
Q9H6U6	Breast carcinoma-amplified sequence 3	BCAS3	60.087	16	34	11	928	101.2
Q9Y6D6	Brefeldin A-inhibited guanine nucleotide-exchange protein 1	ARFGEF1	213.229	22	119	24	1849	208.6
Q9Y6D5	Brefeldin A-inhibited guanine nucleotide-exchange protein 2	ARFGEF2	120.314	14	70	15	1785	201.9
Q9NQY0	Bridging integrator 3	BIN3	16.183	17	18	4	253	29.6
Q9NWV8	BRISC and BRCA1-A complex member 1	BABAM1	16.741	9	13	2	329	36.5
Q9NXR7	BRISC and BRCA1-A complex member 2	BABAM2	56.862	29	39	9	383	43.5
Q15018	BRISC complex subunit Abraxas 2	ABRAXAS2	42.172	19	29	7	415	46.9
Q5VW32	BRO1 domain-containing protein BROX	BROX	42.36	20	38	9	411	46.4
Q9NRL2	Bromodomain adjacent to zinc finger domain protein 1A	BAZ1A	60.566	9	37	14	1556	178.6
Q9UIF9	Bromodomain adjacent to zinc finger domain protein 2A	BAZ2A	20.292	3	13	4	1905	211.1
Q9UIF8	Bromodomain adjacent to zinc finger domain protein 2B	BAZ2B	7.428	1	9	4	2168	240.3
Q9ULD4	Bromodomain and PHD finger-containing protein 3	BRPF3	18.959	5	18	4	1205	135.7
Q9NSI6	Bromodomain and WD repeat-containing protein 1	BRWD1	19.042	2	11	4	2320	262.8
Q6RI45	Bromodomain and WD repeat-containing protein 3	BRWD3	30.421	4	15	4	1802	203.5
O95696	Bromodomain-containing protein 1	BRD1	6.03	3	8	3	1058	119.4
P25440	Bromodomain-containing protein 2	BRD2	88.845	22	47	15	801	88
Q15059	Bromodomain-containing protein 3	BRD3	113.036	29	60	14	726	79.5
O60885	Bromodomain-containing protein 4	BRD4	146.895	17	98	18	1362	152.1
Q9NPI1	Bromodomain-containing protein 7	BRD7	32.057	11	15	7	651	74.1
Q9H8M2	Bromodomain-containing protein 9	BRD9	12.064	6	12	3	597	67
Q9NW68	BSD domain-containing protein 1	BSDC1	40.686	21	30	9	430	47.1
Q9H3F6	BTB/POZ domain-containing adapter for CUL3-mediated RhoA degradation protein 3	KCTD10	32.132	17	14	5	313	35.4
Q9H0C5	BTB/POZ domain-containing protein 1	BTBD1	16.103	7	9	3	482	52.7
Q9BSF8	BTB/POZ domain-containing protein 10	BTBD10	5.325	4	5	2	475	53.7
Q96CX2	BTB/POZ domain-containing protein KCTD12	KCTD12	16.849	19	10	4	325	35.7
Q96SI1	BTB/POZ domain-containing protein KCTD15	KCTD15	11.428	11	7	3	283	31.9
Q8N5Z5	BTB/POZ domain-containing protein KCTD17	KCTD17	27.088	10	8	2	321	35.6
Q7Z5Y7	BTB/POZ domain-containing protein KCTD20	KCTD20	10.577	4	3	1	419	47.5
Q9NXV2	BTB/POZ domain-containing protein KCTD5	KCTD5	9.956	20	4	2	234	26.1
Q7L273	BTB/POZ domain-containing protein KCTD9	KCTD9	22.852	19	9	5	389	42.5
O43670	BUB3-interacting and GLEBS motif-containing protein ZNF207	ZNF207	49.108	10	32	6	478	50.7
Q9BRD0	BUD13 homolog	BUD13	23.178	7	16	6	619	70.5
Q13895	Bystin	BYSL	55.219	22	36	9	437	49.6
P11586	C-1-tetrahydrofolate synthase, cytoplasmic	MTHFD1	169.714	27	176	22	935	101.5
Q9Y426	C2 domain-containing protein 2	C2CD2	8.347	1	5	1	696	75.5
Q4AC94	C2 domain-containing protein 3	C2CD3	5.205	1	3	1	2353	260.2
Q86YS7	C2 domain-containing protein 5	C2CD5	49.934	10	35	10	1000	110.4
P04003	C4b-binding protein alpha chain	C4BPA	4.881	1	7	1	597	67
O75844	CAAX prenyl protease 1 homolog	ZMPSTE24	41.381	16	39	8	475	54.8
Q8WUQ7	Cactin	CACTIN	42.994	11	29	8	758	88.6
P27708	CAD protein	CAD	642.672	34	401	70	2225	242.8
Q99653	Calcineurin B homologous protein 1	CHP1	105.99	67	65	15	195	22.4
P63098	Calcineurin subunit B type 1	PPP3R1	70.045	62	40	7	170	19.3
Q9Y6J0	Calcineurin-binding protein cabin-1	CABIN1	4.421	1	3	2	2220	246.2
P53805	Calcipressin-1	RCAN1	10.781	11	5	2	252	28.1
Q99828	Calcium and integrin-binding protein 1	CIB1	16.181	12	8	2	191	21.7
Q8IWX8	Calcium homeostasis endoplasmic reticulum protein	CHERP	115.439	22	80	21	916	103.6
Q9UM00	Calcium load-activated calcium channel	TMCO1	23.942	17	14	5	239	27.1
Q96D31	Calcium release-activated calcium channel protein 1	ORAI1	10.296	4	6	1	301	32.6
Q8NE86	Calcium uniporter protein, mitochondrial	MCU	78.915	32	46	13	351	39.8
Q9NWR8	Calcium uniporter regulatory subunit MCUb, mitochondrial	MCUB	23.509	11	12	4	336	39.1
Q9BPX6	Calcium uptake protein 1, mitochondrial	MICU1	51.851	28	38	15	476	54.3
Q8IYU8	Calcium uptake protein 2, mitochondrial	MICU2	15.641	4	7	1	434	49.6
Q96RR4	Calcium/calmodulin-dependent protein kinase kinase 2	CAMKK2	108.858	22	49	13	588	64.7
Q14012	Calcium/calmodulin-dependent protein kinase type 1	CAMK1	96.199	39	46	12	370	41.3
Q9UQM7	Calcium/calmodulin-dependent protein kinase type II subunit alpha	CAMK2A	56.626	16	50	1	478	54.1
Q13554	Calcium/calmodulin-dependent protein kinase type II subunit beta	CAMK2B	81.783	16	57	1	666	72.6
Q13557	Calcium/calmodulin-dependent protein kinase type II subunit delta	CAMK2D	203.215	47	169	19	499	56.3
Q13555	Calcium/calmodulin-dependent protein kinase type II subunit gamma	CAMK2G	144.807	33	91	10	558	62.6
Q9P1Z2	Calcium-binding and coiled-coil domain-containing protein 1	CALCOCO1	27.941	9	16	6	691	77.3
O75746	Calcium-binding mitochondrial carrier protein Aralar1	SLC25A12	171.38	41	110	16	678	74.7
Q9UJS0	Calcium-binding mitochondrial carrier protein Aralar2	SLC25A13	168.037	32	94	14	675	74.1
Q6NUK1	Calcium-binding mitochondrial carrier protein SCaMC-1	SLC25A24	42.267	13	40	8	477	53.3
Q6KCM7	Calcium-binding mitochondrial carrier protein SCaMC-2	SLC25A25	26.656	15	6	3	469	52.6
Q9BV35	Calcium-binding mitochondrial carrier protein SCaMC-3	SLC25A23	11.808	4	11	1	468	52.3
Q9Y376	Calcium-binding protein 39	CAB39	97.121	48	73	17	341	39.8
Q9H9S4	Calcium-binding protein 39-like	CAB39L	36.104	26	29	7	337	39.1
Q9ULU8	Calcium-dependent secretion activator 1	CADPS	81.017	12	32	13	1353	152.7
Q9NP80	Calcium-independent phospholipase A2-gamma	PNPLA8	17.079	6	12	5	782	88.4
Q9Y2V2	Calcium-regulated heat-stable protein 1	CARHSP1	29.596	21	17	3	147	15.9
P98194	Calcium-transporting ATPase type 2C member 1	ATP2C1	56.779	15	39	12	919	100.5
Q9HB71	Calcyclin-binding protein	CACYBP	98.576	38	77	15	228	26.2
Q05682	Caldesmon	CALD1	137.874	28	94	29	793	93.2
P0DP25	Calmodulin-3	CALM3	141.465	77	148	14	149	16.8
Q9NZT1	Calmodulin-like protein 5	CALML5	40.634	60	17	6	146	15.9
Q5T5Y3	Calmodulin-regulated spectrin-associated protein 1	CAMSAP1	51.943	7	30	10	1602	177.9
Q08AD1	Calmodulin-regulated spectrin-associated protein 2	CAMSAP2	56.313	12	38	15	1489	168
P27824	Calnexin	CANX	89.965	18	61	15	592	67.5
P04632	Calpain small subunit 1	CAPNS1	124.35	61	54	10	268	28.3
P07384	Calpain-1 catalytic subunit	CAPN1	47.479	15	27	9	714	81.8
P17655	Calpain-2 catalytic subunit	CAPN2	47.107	11	45	11	700	79.9
O15484	Calpain-5	CAPN5	56.457	20	37	12	640	73.1
Q9Y6W3	Calpain-7	CAPN7	14.792	7	12	6	813	92.6
P20810	Calpastatin	CAST	37.068	19	22	7	708	76.5
Q99439	Calponin-2	CNN2	82.375	42	53	9	309	33.7
Q15417	Calponin-3	CNN3	208.238	43	151	13	329	36.4
P27797	Calreticulin	CALR	226.048	68	173	32	417	48.1
Q96L12	Calreticulin-3	CALR3	3.547	9	7	2	384	45
O94985	Calsyntenin-1	CLSTN1	7.942	2	5	2	981	109.7
O43852	Calumenin	CALU	259.784	62	209	30	315	37.1
P17612	cAMP-dependent protein kinase catalytic subunit alpha	PRKACA	93.279	40	61	6	351	40.6
P22694	cAMP-dependent protein kinase catalytic subunit beta	PRKACB	73.899	36	52	4	351	40.6
Q9Y2B9	cAMP-dependent protein kinase inhibitor gamma	PKIG	3.306	22	2	1	76	7.9
P10644	cAMP-dependent protein kinase type I-alpha regulatory subunit	PRKAR1A	170.132	50	134	19	381	43
P31321	cAMP-dependent protein kinase type I-beta regulatory subunit	PRKAR1B	33.752	14	34	1	381	43
P13861	cAMP-dependent protein kinase type II-alpha regulatory subunit	PRKAR2A	79.318	22	47	7	404	45.5
P31323	cAMP-dependent protein kinase type II-beta regulatory subunit	PRKAR2B	131.231	33	76	13	418	46.3
P56211	cAMP-regulated phosphoprotein 19	ARPP19	35.74	55	29	5	112	12.3
Q9BSD7	Cancer-related nucleoside-triphosphatase	NTPCR	3.731	6	3	1	190	20.7
P30622	CAP-Gly domain-containing linker protein 1	CLIP1	249.9	25	166	34	1438	162.1
Q9UDT6	CAP-Gly domain-containing linker protein 2	CLIP2	111.792	19	61	11	1046	115.8
Q14444	Caprin-1	CAPRIN1	191.252	22	156	25	709	78.3
Q8N1G2	Cap-specific mRNA (nucleoside-2'-O-)-methyltransferase 1	CMTR1	40.385	14	29	11	835	95.3
P31327	Carbamoyl-phosphate synthase [ammonia], mitochondrial	CPS1	17.459	3	20	1	1500	164.8
Q8NCH0	Carbohydrate sulfotransferase 14	CHST14	15.004	11	8	3	376	43
Q9Y2D0	Carbonic anhydrase 5B, mitochondrial	CA5B	6.637	3	6	1	317	36.4
P16152	Carbonyl reductase [NADPH] 1	CBR1	43.918	27	24	4	277	30.4
O75828	Carbonyl reductase [NADPH] 3	CBR3	21.893	14	16	2	277	30.8
O75052	Carboxyl-terminal PDZ ligand of neuronal nitric oxide synthase protein	NOS1AP	5.537	5	5	3	506	56.1
Q96IY4	Carboxypeptidase B2	CPB2	3.379	2	6	1	423	48.4
O75976	Carboxypeptidase D	CPD	77.53	11	50	15	1380	152.8
P15169	Carboxypeptidase N catalytic chain	CPN1	15.505	3	5	1	458	52.3
Q9GZU7	Carboxy-terminal domain RNA polymerase II polypeptide A small phosphatase 1	CTDSP1	12.008	11	10	3	261	29.2
P43155	Carnitine O-acetyltransferase	CRAT	27.446	8	21	6	626	70.8
P50416	Carnitine O-palmitoyltransferase 1, liver isoform	CPT1A	21.955	7	17	5	773	88.3
Q92523	Carnitine O-palmitoyltransferase 1, muscle isoform	CPT1B	3.659	1	1	1	772	87.7
P23786	Carnitine O-palmitoyltransferase 2, mitochondrial	CPT2	31.995	10	28	7	658	73.7
Q8N4J0	Carnosine N-methyltransferase	CARNMT1	8.294	7	4	2	409	47.2
O75718	Cartilage-associated protein	CRTAP	46.784	19	43	9	401	46.5
P48729	Casein kinase I isoform alpha	CSNK1A1	80.862	45	51	14	337	38.9
P48730	Casein kinase I isoform delta	CSNK1D	47.777	26	22	7	415	47.3
Q9HCP0	Casein kinase I isoform gamma-1	CSNK1G1	25.003	17	19	3	422	48.5
Q9Y6M4	Casein kinase I isoform gamma-3	CSNK1G3	41.139	21	21	4	447	51.4
P68400	Casein kinase II subunit alpha	CSNK2A1	217.191	58	121	21	391	45.1
P19784	Casein kinase II subunit alpha'	CSNK2A2	117.707	59	68	17	350	41.2
P67870	Casein kinase II subunit beta	CSNK2B	93.745	49	56	8	215	24.9
Q9H078	Caseinolytic peptidase B protein homolog	CLPB	105.191	25	47	16	707	78.7
Q8WXE0	Caskin-2	CASKIN2	46.627	9	18	5	1202	126.7
Q9H8G2	Caspase activity and apoptosis inhibitor 1	CAAP1	6.995	4	7	2	361	38.3
Q9BWT7	Caspase recruitment domain-containing protein 10	CARD10	21.11	7	15	6	1032	115.9
P42575	Caspase-2	CASP2	4.557	5	3	2	452	50.7
P42574	Caspase-3	CASP3	13.563	11	10	3	277	31.6
P55212	Caspase-6	CASP6	39.627	20	22	7	293	33.3
P55210	Caspase-7	CASP7	14.874	13	19	5	303	34.3
P04040	Catalase	CAT	146.376	30	136	22	527	59.7
P35221	Catenin alpha-1	CTNNA1	161.845	33	75	21	906	100
P26232	Catenin alpha-2	CTNNA2	25.174	6	18	1	953	105.2
Q9UI47	Catenin alpha-3	CTNNA3	6.162	2	6	1	895	99.7
P35222	Catenin beta-1	CTNNB1	32.479	10	20	6	781	85.4
O60716	Catenin delta-1	CTNND1	253.014	35	146	37	968	108.1
P07858	Cathepsin B	CTSB	6.419	5	8	2	339	37.8
P07339	Cathepsin D	CTSD	111.905	36	65	13	412	44.5
Q9UBR2	Cathepsin Z	CTSZ	21.669	14	26	5	303	33.8
P20645	Cation-dependent mannose-6-phosphate receptor	M6PR	20.238	10	26	4	277	31
P11717	Cation-independent mannose-6-phosphate receptor	IGF2R	38.742	3	32	8	2491	274.2
Q6NZI2	Caveolae-associated protein 1	CAVIN1	194.789	49	134	22	390	43.5
Q969G5	Caveolae-associated protein 3	CAVIN3	38.408	25	26	9	261	27.7
Q5BKX8	Caveolae-associated protein 4	CAVIN4	33.932	16	33	7	364	41.9
Q03135	Caveolin-1	CAV1	123.774	54	85	13	178	20.5
Q96F85	CB1 cannabinoid receptor-interacting protein 1	CNRIP1	11.166	14	12	4	164	18.6
O43310	CBP80/20-dependent translation initiation factor	CTIF	24.555	14	16	7	598	67.5
Q96Q11	CCA tRNA nucleotidyltransferase 1, mitochondrial	TRNT1	78.769	22	64	13	434	50.1
P17676	CCAAT/enhancer-binding protein beta	CEBPB	8.8	4	11	2	345	36.1
Q03701	CCAAT/enhancer-binding protein zeta	CEBPZ	30.238	6	22	6	1054	120.9
A5YKK6	CCR4-NOT transcription complex subunit 1	CNOT1	366.788	28	211	59	2376	266.8
Q9H9A5	CCR4-NOT transcription complex subunit 10	CNOT10	46.593	11	28	8	744	82.3
Q9UKZ1	CCR4-NOT transcription complex subunit 11	CNOT11	33.282	20	19	7	510	55.2
Q9NZN8	CCR4-NOT transcription complex subunit 2	CNOT2	64.583	25	26	8	540	59.7
O75175	CCR4-NOT transcription complex subunit 3	CNOT3	93.294	14	59	14	753	81.8
O95628	CCR4-NOT transcription complex subunit 4	CNOT4	41.169	17	25	8	575	63.5
Q9ULM6	CCR4-NOT transcription complex subunit 6	CNOT6	21.828	10	8	2	557	63.3
Q96LI5	CCR4-NOT transcription complex subunit 6-like	CNOT6L	55.149	18	30	6	555	63
Q9UIV1	CCR4-NOT transcription complex subunit 7	CNOT7	35.528	21	22	6	285	32.7
Q9UFF9	CCR4-NOT transcription complex subunit 8	CNOT8	46.31	29	18	6	292	33.5
Q92600	CCR4-NOT transcription complex subunit 9	CNOT9	53.808	30	45	9	299	33.6
Q6YHK3	CD109 antigen	CD109	28.075	6	14	7	1445	161.6
P48509	CD151 antigen	CD151	6.173	7	7	2	253	28.3
Q13740	CD166 antigen	ALCAM	76.662	25	47	13	583	65.1
O95400	CD2 antigen cytoplasmic tail-binding protein 2	CD2BP2	41.983	20	23	6	341	37.6
Q5ZPR3	CD276 antigen	CD276	6.495	2	7	1	534	57.2
Q9Y5K6	CD2-associated protein	CD2AP	63.653	18	57	12	639	71.4
P16070	CD44 antigen	CD44	23.901	6	13	5	742	81.5
P13987	CD59 glycoprotein	CD59	5.023	6	5	1	128	14.2
P60033	CD81 antigen	CD81	15.317	8	8	1	236	25.8
P21926	CD9 antigen	CD9	7.377	4	6	1	228	25.4
O14613	Cdc42 effector protein 2	CDC42EP2	5.46	9	2	1	210	22.5
Q9UKI2	Cdc42 effector protein 3	CDC42EP3	45.247	17	15	3	254	27.7
Q9H3Q1	Cdc42 effector protein 4	CDC42EP4	39.822	11	20	4	356	38
Q15642	Cdc42-interacting protein 4	TRIP10	69.026	23	50	16	601	68.3
Q9NZ45	CDGSH iron-sulfur domain-containing protein 1	CISD1	16.545	14	7	1	108	12.2
Q8N5K1	CDGSH iron-sulfur domain-containing protein 2	CISD2	35.589	36	18	4	135	15.3
P0C7P0	CDGSH iron-sulfur domain-containing protein 3, mitochondrial	CISD3	7.189	16	4	2	127	14.2
Q86Y37	CDK2-associated and cullin domain-containing protein 1	CACUL1	6.84	10	5	2	369	41
Q96SN8	CDK5 regulatory subunit-associated protein 2	CDK5RAP2	28.94	3	13	6	1893	214.9
Q96JB5	CDK5 regulatory subunit-associated protein 3	CDK5RAP3	39.241	15	29	8	506	56.9
P51948	CDK-activating kinase assembly factor MAT1	MNAT1	56.139	25	33	8	309	35.8
Q9NXV6	CDKN2A-interacting protein	CDKN2AIP	26.587	13	22	6	580	61.1
Q96HQ2	CDKN2AIP N-terminal-like protein	CDKN2AIPNL	38.18	31	16	3	116	13.2
Q32NB8	CDP-diacylglycerol--glycerol-3-phosphate 3-phosphatidyltransferase, mitochondrial	PGS1	8.465	3	3	1	556	62.7
O14735	CDP-diacylglycerol--inositol 3-phosphatidyltransferase	CDIPT	23.291	18	15	4	213	23.5
Q8N163	Cell cycle and apoptosis regulator protein 2	CCAR2	137.671	27	89	24	923	102.8
O75943	Cell cycle checkpoint protein RAD17	RAD17	6.051	2	3	1	681	77
Q9NV96	Cell cycle control protein 50A	TMEM30A	9.712	5	10	3	361	40.7
Q9NQS1	Cell death regulator Aven	AVEN	11.94	5	9	1	362	38.5
P60953	Cell division control protein 42 homolog	CDC42	108.112	47	67	10	191	21.2
O75419	Cell division control protein 45 homolog	CDC45	3.474	5	2	2	566	65.5
Q99459	Cell division cycle 5-like protein	CDC5L	336.345	59	195	53	802	92.2
O00311	Cell division cycle 7-related protein kinase	CDC7	15.671	6	9	3	574	63.8
Q8IX12	Cell division cycle and apoptosis regulator protein 1	CCAR1	105.65	15	92	18	1150	132.7
O75794	Cell division cycle protein 123 homolog	CDC123	15.664	12	15	4	336	39.1
Q13042	Cell division cycle protein 16 homolog	CDC16	42.538	15	26	10	620	71.6
Q12834	Cell division cycle protein 20 homolog	CDC20	38.382	13	18	4	499	54.7
Q9UJX2	Cell division cycle protein 23 homolog	CDC23	103.974	33	68	21	597	68.8
P30260	Cell division cycle protein 27 homolog	CDC27	127.255	23	78	21	824	91.8
Q9NX58	Cell growth-regulating nucleolar protein	LYAR	15.355	10	16	5	379	43.6
Q9UHN6	Cell surface hyaluronidase	CEMIP2	3.36	1	5	2	1383	154.3
P62633	Cellular nucleic acid-binding protein	CNBP	35.663	34	26	5	177	19.5
P29373	Cellular retinoic acid-binding protein 2	CRABP2	17.115	43	12	6	138	15.7
P04637	Cellular tumor antigen p53	TP53	5.175	3	3	1	393	43.6
Q9NXG0	Centlein	CNTLN	5.324	3	7	3	1405	161.5
P41208	Centrin-2	CETN2	22.048	28	17	8	172	19.7
O15182	Centrin-3	CETN3	36.917	41	32	9	167	19.5
Q7Z7A1	Centriolin	CNTRL	11.521	1	5	3	2325	268.7
P49454	Centromere protein F	CENPF	10.371	1	8	2	3114	357.3
Q9H3R5	Centromere protein H	CENPH	5.067	3	9	1	247	28.5
Q7Z7K6	Centromere protein V	CENPV	25.643	15	13	3	275	29.9
O43264	Centromere/kinetochore protein zw10 homolog	ZW10	35.379	10	20	9	779	88.8
Q02224	Centromere-associated protein E	CENPE	25.847	2	13	4	2701	316.2
O95684	Centrosomal protein 43	CEP43	10.392	11	6	3	399	43
Q8N960	Centrosomal protein of 120 kDa	CEP120	8.986	4	4	3	986	112.6
Q6ZU80	Centrosomal protein of 128 kDa	CEP128	5.774	2	6	2	1094	127.9
Q9UPN4	Centrosomal protein of 131 kDa	CEP131	8.422	4	6	4	1083	122.1
Q66GS9	Centrosomal protein of 135 kDa	CEP135	13.397	4	11	5	1140	133.4
Q5SW79	Centrosomal protein of 170 kDa	CEP170	160.945	21	101	27	1584	175.2
Q9Y4F5	Centrosomal protein of 170 kDa protein B	CEP170B	16.227	3	10	5	1589	171.6
Q8TEP8	Centrosomal protein of 192 kDa	CEP192	5.352	1	1	1	2537	278.9
O15078	Centrosomal protein of 290 kDa	CEP290	36.819	4	25	10	2479	290.2
Q9BYV8	Centrosomal protein of 41 kDa	CEP41	11.727	7	4	2	373	41.3
Q9C0F1	Centrosomal protein of 44 kDa	CEP44	12.157	3	5	1	390	44.1
Q96MT8	Centrosomal protein of 63 kDa	CEP63	11.306	5	5	3	703	81.3
Q8TAP6	Centrosomal protein of 76 kDa	CEP76	9.675	4	6	2	659	74.4
Q5JTW2	Centrosomal protein of 78 kDa	CEP78	9.6	5	4	3	689	76.3
Q6P2H3	Centrosomal protein of 85 kDa	CEP85	11.787	5	8	3	762	85.6
Q8IW35	Centrosomal protein of 97 kDa	CEP97	6.792	2	4	2	865	96.9
Q8NA72	Centrosomal protein POC5	POC5	4.684	3	3	2	575	63.3
Q5VT06	Centrosome-associated protein 350	CEP350	10.343	1	3	2	3117	350.7
Q9BV73	Centrosome-associated protein CEP250	CEP250	17.14	1	7	3	2442	281
Q96L14	Cep170-like protein	CEP170P1	46.946	33	23	1	293	32.6
Q16739	Ceramide glucosyltransferase	UGCG	10.862	7	4	2	394	44.8
Q96G23	Ceramide synthase 2	CERS2	6.736	7	5	3	380	44.8
Q6ZMG9	Ceramide synthase 6	CERS6	6.233	5	4	1	384	44.9
Q9Y5P4	Ceramide transfer protein	CERT1	66.21	21	40	14	624	70.8
Q01850	Cerebellar degeneration-related protein 2	CDR2	5.438	4	4	2	454	51.8
Q86X02	Cerebellar degeneration-related protein 2-like	CDR2L	26.979	8	11	4	465	53
Q9BSQ5	Cerebral cavernous malformations 2 protein	CCM2	14.538	6	3	2	444	48.8
O75503	Ceroid-lipofuscinosis neuronal protein 5	CLN5	7.729	5	6	2	358	41.5
P00450	Ceruloplasmin	CP	47.927	8	35	8	1065	122.1
Q9UFW8	CGG triplet repeat-binding protein 1	CGGBP1	38.758	43	31	9	167	18.8
O76074	cGMP-specific 3',5'-cyclic phosphodiesterase	PDE5A	26.038	7	14	6	875	99.9
Q9HD42	Charged multivesicular body protein 1a	CHMP1A	29.396	25	33	10	196	21.7
Q7LBR1	Charged multivesicular body protein 1b	CHMP1B	30.819	26	40	7	199	22.1
O43633	Charged multivesicular body protein 2a	CHMP2A	24.095	19	20	6	222	25.1
Q9UQN3	Charged multivesicular body protein 2b	CHMP2B	45.023	43	43	12	213	23.9
Q9Y3E7	Charged multivesicular body protein 3	CHMP3	34.78	28	30	7	222	25.1
Q9H444	Charged multivesicular body protein 4b	CHMP4B	76.547	46	69	13	224	24.9
Q9NZZ3	Charged multivesicular body protein 5	CHMP5	93.137	40	82	12	219	24.6
Q96FZ7	Charged multivesicular body protein 6	CHMP6	8.337	6	6	1	201	23.5
Q8WUX9	Charged multivesicular body protein 7	CHMP7	68.819	32	38	14	453	50.9
O60921	Checkpoint protein HUS1	HUS1	3.464	3	4	1	280	31.7
Q9BWS9	Chitinase domain-containing protein 1	CHID1	14.046	9	9	3	393	44.9
Q96S66	Chloride channel CLIC-like protein 1	CLCC1	3.73	3	4	2	551	62
O00299	Chloride intracellular channel protein 1	CLIC1	136.653	66	90	17	241	26.9
Q9Y696	Chloride intracellular channel protein 4	CLIC4	147.44	63	92	17	253	28.8
Q9NZA1	Chloride intracellular channel protein 5	CLIC5	5.08	4	4	1	410	46.5
P51797	Chloride transport protein 6	CLCN6	18.786	6	10	4	869	97.2
Q8WWI5	Choline transporter-like protein 1	SLC44A1	16.939	7	9	5	657	73.3
Q9Y6K0	Choline/ethanolaminephosphotransferase 1	CEPT1	11.397	5	8	2	416	46.5
P49585	Choline-phosphate cytidylyltransferase A	PCYT1A	99.47	39	61	16	367	41.7
Q9P2E5	Chondroitin sulfate glucuronyltransferase	CHPF2	6.108	3	4	2	772	85.9
Q6UVK1	Chondroitin sulfate proteoglycan 4	CSPG4	101.182	7	66	20	2322	250.4
Q86X52	Chondroitin sulfate synthase 1	CHSY1	18.001	6	9	4	802	91.7
Q8IZ52	Chondroitin sulfate synthase 2	CHPF	34.319	10	23	6	775	85.4
Q9NRG0	Chromatin accessibility complex protein 1	CHRAC1	16.909	14	8	1	131	14.7
Q13111	Chromatin assembly factor 1 subunit A	CHAF1A	17.062	3	15	4	956	106.8
Q13112	Chromatin assembly factor 1 subunit B	CHAF1B	6.992	3	5	2	559	61.5
Q8IXM2	Chromatin complexes subunit BAP18	BAP18	37.495	31	11	3	172	17.9
Q9HAF1	Chromatin modification-related protein MEAF6	MEAF6	36.503	34	22	5	191	21.6
Q9Y3Y2	Chromatin target of PRMT1 protein	CHTOP	82.46	32	59	7	248	26.4
Q9ULG1	Chromatin-remodeling ATPase INO80	INO80	20.446	5	11	7	1556	176.6
P83916	Chromobox protein homolog 1	CBX1	122.344	39	141	8	185	21.4
Q14781	Chromobox protein homolog 2	CBX2	13.135	6	7	3	532	56
Q13185	Chromobox protein homolog 3	CBX3	161.254	54	169	10	183	20.8
P45973	Chromobox protein homolog 5	CBX5	81.536	63	65	14	191	22.2
O95503	Chromobox protein homolog 6	CBX6	13.706	8	11	3	412	43.9
Q9HC52	Chromobox protein homolog 8	CBX8	42.605	23	30	8	389	43.4
Q9Y232	Chromodomain Y-like protein	CDYL	63.785	19	25	9	598	66.4
O14646	Chromodomain-helicase-DNA-binding protein 1	CHD1	156.735	18	88	19	1710	196.6
Q86WJ1	Chromodomain-helicase-DNA-binding protein 1-like	CHD1L	38.219	9	27	8	897	100.9
O14647	Chromodomain-helicase-DNA-binding protein 2	CHD2	111.074	13	69	13	1828	211.2
Q12873	Chromodomain-helicase-DNA-binding protein 3	CHD3	139.88	11	102	5	2000	226.5
Q14839	Chromodomain-helicase-DNA-binding protein 4	CHD4	674.98	43	425	73	1912	217.9
Q8TDI0	Chromodomain-helicase-DNA-binding protein 5	CHD5	159.929	11	117	2	1954	222.9
Q8TD26	Chromodomain-helicase-DNA-binding protein 6	CHD6	34.146	4	21	5	2715	305.2
Q9P2D1	Chromodomain-helicase-DNA-binding protein 7	CHD7	38.779	4	25	3	2997	335.7
Q9HCK8	Chromodomain-helicase-DNA-binding protein 8	CHD8	126.265	12	74	21	2581	290.3
Q3L8U1	Chromodomain-helicase-DNA-binding protein 9	CHD9	22.128	3	16	2	2897	325.8
P10645	Chromogranin-A	CHGA	7.335	4	4	2	457	50.7
Q96JM3	Chromosome alignment-maintaining phosphoprotein 1	CHAMP1	27.076	5	19	5	812	89
Q8WVB6	Chromosome transmission fidelity protein 18 homolog	CHTF18	4.386	2	3	2	975	107.3
P0CG13	Chromosome transmission fidelity protein 8 homolog	CHTF8	12.127	17	8	2	121	13.3
O95239	Chromosome-associated kinesin KIF4A	KIF4A	172.333	19	112	29	1232	139.8
Q9Y6A4	Cilia- and flagella-associated protein 20	CFAP20	26.129	20	19	5	193	22.8
P57076	Cilia- and flagella-associated protein 298	CFAP298	4.178	9	3	2	290	33.2
Q96G28	Cilia- and flagella-associated protein 36	CFAP36	27.018	22	17	7	342	39.4
Q96MR6	Cilia- and flagella-associated protein 57	CFAP57	3.861	3	3	2	1250	144.9
O15516	Circadian locomoter output cycles protein kaput	CLOCK	10.656	4	12	4	846	95.2
Q8N0X4	Citramalyl-CoA lyase, mitochondrial	CLYBL	7.781	4	7	2	340	37.3
O75390	Citrate synthase, mitochondrial	CS	98.769	20	72	10	466	51.7
O14578	Citron Rho-interacting kinase	CIT	191.063	21	110	38	2027	231.3
Q9UPT6	C-Jun-amino-terminal kinase-interacting protein 3	MAPK8IP3	49.479	8	35	6	1336	147.4
O60271	C-Jun-amino-terminal kinase-interacting protein 4	SPAG9	334.736	31	178	39	1321	146.1
O14503	Class E basic helix-loop-helix protein 40	BHLHE40	6.089	5	4	2	412	45.5
Q00610	Clathrin heavy chain 1	CLTC	1159.96	62	781	111	1675	191.5
Q14677	Clathrin interactor 1	CLINT1	135.507	30	92	22	625	68.2
P09496	Clathrin light chain A	CLTA	41.72	24	43	12	248	27.1
P09497	Clathrin light chain B	CLTB	74.62	34	67	18	229	25.2
Q10570	Cleavage and polyadenylation specificity factor subunit 1	CPSF1	136.019	17	81	27	1443	160.8
Q9P2I0	Cleavage and polyadenylation specificity factor subunit 2	CPSF2	61.408	22	39	16	782	88.4
Q9UKF6	Cleavage and polyadenylation specificity factor subunit 3	CPSF3	115.45	28	65	19	684	77.4
O95639	Cleavage and polyadenylation specificity factor subunit 4	CPSF4	13.973	12	10	3	269	30.2
O43809	Cleavage and polyadenylation specificity factor subunit 5	NUDT21	93.08	50	76	14	227	26.2
Q16630	Cleavage and polyadenylation specificity factor subunit 6	CPSF6	143.827	28	76	19	551	59.2
Q8N684	Cleavage and polyadenylation specificity factor subunit 7	CPSF7	60.069	24	50	12	471	52
Q05048	Cleavage stimulation factor subunit 1	CSTF1	83.731	30	48	10	431	48.3
P33240	Cleavage stimulation factor subunit 2	CSTF2	119.717	30	82	5	577	60.9
Q9H0L4	Cleavage stimulation factor subunit 2 tau variant	CSTF2T	110.005	27	73	4	616	64.4
Q12996	Cleavage stimulation factor subunit 3	CSTF3	125.793	41	84	27	717	82.9
O96005	Cleft lip and palate transmembrane protein 1	CLPTM1	41.146	12	21	7	669	76
Q96KA5	Cleft lip and palate transmembrane protein 1-like protein	CLPTM1L	17.164	5	11	2	538	62.2
Q7Z460	CLIP-associating protein 1	CLASP1	258.065	29	134	33	1538	169.3
O75122	CLIP-associating protein 2	CLASP2	229.755	32	137	31	1294	141
Q8N2M8	CLK4-associating serine/arginine rich protein	CLASRP	13.469	4	10	3	674	77.1
O75153	Clustered mitochondria protein homolog	CLUH	180.401	25	110	31	1309	146.6
P10909	Clusterin	CLU	20.004	11	10	5	449	52.5
Q96AJ1	Clusterin-associated protein 1	CLUAP1	9.104	10	7	3	413	48.1
Q8IY22	C-Maf-inducing protein	CMIP	39.446	11	16	6	773	86.3
Q11201	CMP-N-acetylneuraminate-beta-galactosamide-alpha-2,3-sialyltransferase 1	ST3GAL1	9.451	6	7	2	340	39.1
Q7Z401	C-myc promoter-binding protein	DENND4A	22.236	3	9	3	1863	209.1
Q99417	c-Myc-binding protein	MYCBP	25.569	41	23	5	103	12
Q14019	Coactosin-like protein	COTL1	36.346	43	32	10	142	15.9
P12259	Coagulation factor V	F5	101.497	7	73	15	2224	251.5
P00451	Coagulation factor VIII	F8	5.64	1	7	1	2351	266.8
P00742	Coagulation factor X	F10	7.741	4	5	2	488	54.7
P53621	Coatomer subunit alpha	COPA	484.881	51	310	73	1224	138.3
P53618	Coatomer subunit beta	COPB1	460.794	45	250	48	953	107.1
P35606	Coatomer subunit beta'	COPB2	336.872	46	219	42	906	102.4
P48444	Coatomer subunit delta	ARCN1	311.346	59	185	38	511	57.2
O14579	Coatomer subunit epsilon	COPE	27.156	22	20	5	308	34.5
Q9Y678	Coatomer subunit gamma-1	COPG1	246.388	37	146	26	874	97.7
Q9UBF2	Coatomer subunit gamma-2	COPG2	167.228	34	104	23	871	97.6
P61923	Coatomer subunit zeta-1	COPZ1	75.622	43	45	9	177	20.2
Q5JTY5	COBW domain-containing protein 3	CBWD3	25.647	8	18	4	395	44
P23528	Cofilin-1	CFL1	249.359	99	359	21	166	18.5
Q9Y281	Cofilin-2	CFL2	135.031	67	208	6	166	18.7
Q8WVM7	Cohesin subunit SA-1	STAG1	127.333	18	77	13	1258	144.3
Q8N3U4	Cohesin subunit SA-2	STAG2	196.561	28	116	22	1231	141.2
Q6P1N0	Coiled-coil and C2 domain-containing protein 1A	CC2D1A	42.023	9	26	9	951	104
Q5T0F9	Coiled-coil and C2 domain-containing protein 1B	CC2D1B	68.616	15	35	12	858	94.2
Q9P2K1	Coiled-coil and C2 domain-containing protein 2A	CC2D2A	3.77	1	1	1	1620	186.1
Q96A19	Coiled-coil domain-containing protein 102A	CCDC102A	67.054	25	31	14	550	62.6
Q96NT0	Coiled-coil domain-containing protein 115	CCDC115	5.708	9	4	2	180	19.7
Q8IWD4	Coiled-coil domain-containing protein 117	CCDC117	6.236	5	8	2	279	30.5
Q8WUD4	Coiled-coil domain-containing protein 12	CCDC12	40.087	40	31	8	166	19.2
Q96EE4	Coiled-coil domain-containing protein 126	CCDC126	11.703	17	5	2	140	15.7
Q96BQ5	Coiled-coil domain-containing protein 127	CCDC127	12.015	9	7	3	260	30.8
Q9H6E4	Coiled-coil domain-containing protein 134	CCDC134	33.338	28	21	6	229	26.5
Q6PK04	Coiled-coil domain-containing protein 137	CCDC137	5.785	4	4	2	289	33.2
Q6PII3	Coiled-coil domain-containing protein 174	CCDC174	15.253	9	9	4	467	53.9
Q7Z3E2	Coiled-coil domain-containing protein 186	CCDC186	26.126	7	20	6	898	103.6
O60826	Coiled-coil domain-containing protein 22	CCDC22	49.112	15	45	12	627	70.7
Q86WR0	Coiled-coil domain-containing protein 25	CCDC25	63.443	44	46	14	208	24.5
Q8IWP9	Coiled-coil domain-containing protein 28A	CCDC28A	5.219	6	2	1	274	30.3
Q9BV29	Coiled-coil domain-containing protein 32	CCDC32	21.353	12	7	2	185	20.6
Q96MW1	Coiled-coil domain-containing protein 43	CCDC43	14.235	17	15	4	224	25.2
Q96A33	Coiled-coil domain-containing protein 47	CCDC47	123.134	33	81	22	483	55.8
Q8IVM0	Coiled-coil domain-containing protein 50	CCDC50	21.965	16	17	5	306	35.8
Q4VC31	Coiled-coil domain-containing protein 58	CCDC58	84.809	49	45	10	144	16.6
Q16204	Coiled-coil domain-containing protein 6	CCDC6	199.846	54	123	33	474	53.3
Q76M96	Coiled-coil domain-containing protein 80	CCDC80	33.045	8	15	7	950	108.1
Q15834	Coiled-coil domain-containing protein 85B	CCDC85B	18.865	27	12	6	202	22.1
A6NKD9	Coiled-coil domain-containing protein 85C	CCDC85C	25.883	15	16	7	419	45.2
Q9H6F5	Coiled-coil domain-containing protein 86	CCDC86	11.274	3	9	2	360	40.2
Q9Y3X0	Coiled-coil domain-containing protein 9	CCDC9	7.578	5	3	3	531	59.7
Q9GZT6	Coiled-coil domain-containing protein 90B, mitochondrial	CCDC90B	16.2	19	20	7	254	29.5
Q7Z6B0	Coiled-coil domain-containing protein 91	CCDC91	18.854	8	10	3	441	49.9
Q53HC0	Coiled-coil domain-containing protein 92	CCDC92	12.181	10	6	3	331	36.9
Q567U6	Coiled-coil domain-containing protein 93	CCDC93	82.709	25	63	14	631	73.2
Q96F63	Coiled-coil domain-containing protein 97	CCDC97	11.409	7	8	2	343	38.9
Q7Z5L2	Coiled-coil domain-containing protein R3HCC1L	R3HCC1L	4.585	3	2	2	792	87.8
P38432	Coilin	COIL	20.905	5	12	2	576	62.6
O75534	Cold shock domain-containing protein E1	CSDE1	275.673	46	211	47	798	88.8
Q14011	Cold-inducible RNA-binding protein	CIRBP	72.302	36	41	9	172	18.6
P02452	Collagen alpha-1(I) chain	COL1A1	47.177	7	22	9	1464	138.9
P20908	Collagen alpha-1(V) chain	COL5A1	27.374	4	15	6	1838	183.4
P12109	Collagen alpha-1(VI) chain	COL6A1	83.477	16	41	16	1028	108.5
P27658	Collagen alpha-1(VIII) chain	COL8A1	35.527	9	22	4	744	73.3
Q03692	Collagen alpha-1(X) chain	COL10A1	5.641	2	1	1	680	66.1
Q99715	Collagen alpha-1(XII) chain	COL12A1	27.638	3	11	7	3063	332.9
P39060	Collagen alpha-1(XVIII) chain	COL18A1	6.971	2	6	3	1754	178.1
P08123	Collagen alpha-2(I) chain	COL1A2	49.174	11	26	12	1366	129.2
P05997	Collagen alpha-2(V) chain	COL5A2	9.375	2	7	3	1499	144.8
P12110	Collagen alpha-2(VI) chain	COL6A2	50.667	10	34	11	1019	108.5
P12111	Collagen alpha-3(VI) chain	COL6A3	288.091	23	156	57	3177	343.5
P23508	Colorectal mutant cancer protein	MCC	4.321	2	5	2	829	93
Q8N668	COMM domain-containing protein 1	COMMD1	29.792	12	10	2	190	21.2
Q9Y6G5	COMM domain-containing protein 10	COMMD10	18.422	20	25	4	202	23
Q86X83	COMM domain-containing protein 2	COMMD2	4.695	4	8	2	199	22.7
Q9UBI1	COMM domain-containing protein 3	COMMD3	14.709	10	12	2	195	22.1
Q9H0A8	COMM domain-containing protein 4	COMMD4	26.884	17	17	4	199	21.8
Q9GZQ3	COMM domain-containing protein 5	COMMD5	15.289	12	11	3	224	24.7
Q7Z4G1	COMM domain-containing protein 6	COMMD6	14.608	28	12	4	85	9.6
Q86VX2	COMM domain-containing protein 7	COMMD7	25.119	20	17	4	200	22.5
Q9NX08	COMM domain-containing protein 8	COMMD8	3.451	7	4	1	183	21.1
Q9P000	COMM domain-containing protein 9	COMMD9	21.874	16	18	3	198	21.8
Q9BXJ1	Complement C1q tumor necrosis factor-related protein 1	C1QTNF1	6.364	6	6	2	281	31.7
P00736	Complement C1r subcomponent	C1R	8.206	4	7	3	705	80.1
P01024	Complement C3	C3	114.524	9	88	19	1663	187
P0C0L4	Complement C4-A	C4A	87.55	10	67	18	1744	192.7
P01031	Complement C5	C5	7.694	2	11	5	1676	188.2
Q07021	Complement component 1 Q subcomponent-binding protein, mitochondrial	C1QBP	18.729	11	6	3	282	31.3
P10643	Complement component C7	C7	12.513	3	10	3	843	93.5
P07358	Complement component C8 beta chain	C8B	5.689	2	3	1	591	67
P02748	Complement component C9	C9	16.087	4	8	3	559	63.1
P00751	Complement factor B	CFB	3.45	1	1	1	764	85.5
Q9H845	Complex I assembly factor ACAD9, mitochondrial	ACAD9	34.901	10	35	10	621	68.7
Q9Y375	Complex I intermediate-associated protein 30, mitochondrial	NDUFAF1	9.729	8	8	3	327	37.7
Q15021	Condensin complex subunit 1	NCAPD2	69.654	11	58	17	1401	157.1
Q15003	Condensin complex subunit 2	NCAPH	26.932	8	24	8	741	82.5
Q9BPX3	Condensin complex subunit 3	NCAPG	40.423	10	29	11	1015	114.3
Q86XI2	Condensin-2 complex subunit G2	NCAPG2	18.629	3	10	4	1143	130.9
Q6IBW4	Condensin-2 complex subunit H2	NCAPH2	14.067	4	9	3	605	68.2
Q8WXI2	Connector enhancer of kinase suppressor of ras 2	CNKSR2	7.437	5	5	3	1034	117.5
Q8WTW3	Conserved oligomeric Golgi complex subunit 1	COG1	28.518	9	18	9	980	108.9
Q14746	Conserved oligomeric Golgi complex subunit 2	COG2	30.13	8	16	6	738	83.2
Q96JB2	Conserved oligomeric Golgi complex subunit 3	COG3	70.342	18	37	11	828	94
Q9H9E3	Conserved oligomeric Golgi complex subunit 4	COG4	62.446	15	36	12	785	89
Q9UP83	Conserved oligomeric Golgi complex subunit 5	COG5	59.006	15	33	13	839	92.7
Q9Y2V7	Conserved oligomeric Golgi complex subunit 6	COG6	56.311	15	30	9	657	73.2
P83436	Conserved oligomeric Golgi complex subunit 7	COG7	45.699	14	26	8	770	86.3
Q96MW5	Conserved oligomeric Golgi complex subunit 8	COG8	28.662	14	17	8	612	68.4
Q96EK7	Constitutive coactivator of peroxisome proliferator-activated receptor gamma	FAM120B	4.353	2	2	2	910	103.7
Q9NZB2	Constitutive coactivator of PPAR-gamma-like protein 1	FAM120A	197.231	27	139	31	1118	121.8
Q9NX05	Constitutive coactivator of PPAR-gamma-like protein 2	FAM120C	77.159	15	41	13	1096	120.5
Q12860	Contactin-1	CNTN1	21.163	6	15	5	1018	113.2
P78357	Contactin-associated protein 1	CNTNAP1	11.995	2	6	3	1384	156.2
Q9NQ92	Coordinator of PRMT5 and differentiation stimulator	COPRS	5.9	7	5	1	184	20.1
Q13098	COP9 signalosome complex subunit 1	GPS1	108.361	33	70	20	491	55.5
P61201	COP9 signalosome complex subunit 2	COPS2	177.661	48	117	24	443	51.6
Q9UNS2	COP9 signalosome complex subunit 3	COPS3	108.673	41	71	15	423	47.8
Q9BT78	COP9 signalosome complex subunit 4	COPS4	219.213	71	119	26	406	46.2
Q92905	COP9 signalosome complex subunit 5	COPS5	145.62	60	83	16	334	37.6
Q7L5N1	COP9 signalosome complex subunit 6	COPS6	58.712	27	23	7	327	36.1
Q9UBW8	COP9 signalosome complex subunit 7a	COPS7A	73.557	51	39	12	275	30.3
Q9H9Q2	COP9 signalosome complex subunit 7b	COPS7B	16.829	14	15	3	264	29.6
Q99627	COP9 signalosome complex subunit 8	COPS8	35.927	25	22	4	209	23.2
Q99829	Copine-1	CPNE1	77.705	16	66	15	537	59
Q96FN4	Copine-2	CPNE2	56.556	21	29	9	548	61.2
O75131	Copine-3	CPNE3	50.186	22	30	10	537	60.1
Q86YQ8	Copine-8	CPNE8	37.258	21	21	9	564	63.1
O14618	Copper chaperone for superoxide dismutase	CCS	5.555	8	4	2	274	29
Q9NTM9	Copper homeostasis protein cutC homolog	CUTC	9.864	7	3	1	273	29.3
O00244	Copper transport protein ATOX1	ATOX1	3.801	32	6	2	68	7.4
Q04656	Copper-transporting ATPase 1	ATP7A	49.252	6	21	7	1500	163.3
P35670	Copper-transporting ATPase 2	ATP7B	7.218	2	4	1	1465	157.2
Q53SF7	Cordon-bleu protein-like 1	COBLL1	51.958	9	39	9	1128	123.8
O75367	Core histone macro-H2A.1	MACROH2A1	98.511	38	59	13	372	39.6
Q13951	Core-binding factor subunit beta	CBFB	49.624	49	31	12	182	21.5
Q86X95	Corepressor interacting with RBPJ 1	CIR1	4.074	3	1	1	450	52.3
P22528	Cornifin-B	SPRR1B	11.489	46	9	3	89	9.9
P31146	Coronin-1A	CORO1A	11.673	4	7	2	461	51
Q9BR76	Coronin-1B	CORO1B	76.097	26	71	17	489	54.2
Q9ULV4	Coronin-1C	CORO1C	138.102	42	102	21	474	53.2
Q6QEF8	Coronin-6	CORO6	6.146	5	3	1	472	52.7
P57737	Coronin-7	CORO7	22.981	8	14	5	925	100.5
Q96EY8	Corrinoid adenosyltransferase	MMAB	50.421	16	22	5	250	27.4
Q8WUF8	Cotranscriptional regulator FAM172A	FAM172A	56.111	18	34	8	416	47.9
P24468	COUP transcription factor 2	NR2F2	20.16	9	12	3	414	45.5
Q9UEE9	Craniofacial development protein 1	CFDP1	55.582	21	29	8	299	33.6
P12277	Creatine kinase B-type	CKB	22.849	17	11	3	381	42.6
P06732	Creatine kinase M-type	CKM	8.408	6	2	1	381	43.1
P12532	Creatine kinase U-type, mitochondrial	CKMT1A	17.032	7	7	3	417	47
Q6UUV9	CREB-regulated transcription coactivator 1	CRTC1	25.379	9	13	4	634	67.3
Q53ET0	CREB-regulated transcription coactivator 2	CRTC2	19.519	3	2	2	693	73.3
Q6UUV7	CREB-regulated transcription coactivator 3	CRTC3	21.195	10	14	5	619	66.9
P46109	Crk-like protein	CRKL	96.378	54	62	15	303	33.8
Q9BZJ0	Crooked neck-like protein 1	CRNKL1	183.606	28	124	29	848	100.4
Q16526	Cryptochrome-1	CRY1	9.153	6	5	2	586	66.4
Q49AN0	Cryptochrome-2	CRY2	10.115	7	4	2	593	66.9
Q5T3F8	CSC1-like protein 2	TMEM63B	22.335	5	16	6	832	94.9
P0CG41	cTAGE family member 8	CTAGE8	7.116	1	4	1	777	88
Q05D32	CTD small phosphatase-like protein 2	CTDSPL2	39.554	17	28	9	466	53
Q13363	C-terminal-binding protein 1	CTBP1	90.68	32	58	9	440	47.5
P56545	C-terminal-binding protein 2	CTBP2	108.905	40	67	10	445	48.9
P17812	CTP synthase 1	CTPS1	131.576	36	99	18	591	66.6
Q9NRF8	CTP synthase 2	CTPS2	81.425	18	47	8	586	65.6
Q9P2B4	CTTNBP2 N-terminal-like protein	CTTNBP2NL	118.236	30	74	19	639	70.1
Q9UBG0	C-type mannose receptor 2	MRC2	6.401	1	2	1	1479	166.6
Q9NWM3	CUE domain-containing protein 1	CUEDC1	8.162	6	4	2	386	42.2
Q9H467	CUE domain-containing protein 2	CUEDC2	22.779	16	16	5	287	32
Q92879	CUGBP Elav-like family member 1	CELF1	107.603	28	81	13	486	52
Q13616	Cullin-1	CUL1	296.1	53	155	43	776	89.6
Q13617	Cullin-2	CUL2	115.186	26	78	22	745	86.9
Q13618	Cullin-3	CUL3	277.953	51	163	44	768	88.9
Q13619	Cullin-4A	CUL4A	154.794	33	107	18	759	87.6
Q13620	Cullin-4B	CUL4B	233.705	41	177	33	913	103.9
Q93034	Cullin-5	CUL5	346.291	50	209	44	780	90.9
Q14999	Cullin-7	CUL7	18.975	2	8	3	1698	191
Q86VP6	Cullin-associated NEDD8-dissociated protein 1	CAND1	379.116	44	292	55	1230	136.3
O75155	Cullin-associated NEDD8-dissociated protein 2	CAND2	61.757	9	42	7	1236	135.2
Q69YN2	CWF19-like protein 1	CWF19L1	38.351	10	18	4	538	60.6
Q2TBE0	CWF19-like protein 2	CWF19L2	40.681	7	24	8	894	103.7
Q9NWV4	CXXC motif containing zinc binding protein	CZIB	15.443	23	12	4	160	18
Q9P0U4	CXXC-type zinc finger protein 1	CXXC1	22.232	8	14	6	656	75.7
P18846	Cyclic AMP-dependent transcription factor ATF-1	ATF1	19.67	18	23	2	271	29.2
P15336	Cyclic AMP-dependent transcription factor ATF-2	ATF2	17.793	10	13	2	505	54.5
P18850	Cyclic AMP-dependent transcription factor ATF-6 alpha	ATF6	9.437	4	7	2	670	74.5
P17544	Cyclic AMP-dependent transcription factor ATF-7	ATF7	53.056	19	25	7	483	51.7
P16220	Cyclic AMP-responsive element-binding protein 1	CREB1	49.711	20	33	3	327	35.1
Q8N884	Cyclic GMP-AMP synthase	CGAS	6.024	2	2	1	522	58.8
P20248	Cyclin-A2	CCNA2	10.867	7	8	3	432	48.5
P24863	Cyclin-C	CCNC	4.278	4	1	1	283	33.2
O95273	Cyclin-D1-binding protein 1	CCNDBP1	9.045	3	9	1	360	40.2
Q9Y222	Cyclin-D-binding Myb-like transcription factor 1	DMTF1	4.909	3	4	2	760	84.4
P06493	Cyclin-dependent kinase 1	CDK1	125.626	52	86	15	297	34.1
P21127	Cyclin-dependent kinase 11B	CDK11B	182.341	35	133	34	795	92.6
Q9NYV4	Cyclin-dependent kinase 12	CDK12	16.878	5	17	4	1490	164.1
Q14004	Cyclin-dependent kinase 13	CDK13	54.486	7	32	7	1512	164.8
O94921	Cyclin-dependent kinase 14	CDK14	15.136	13	15	4	469	53
Q00536	Cyclin-dependent kinase 16	CDK16	41.877	24	31	9	496	55.7
Q00537	Cyclin-dependent kinase 17	CDK17	65.127	27	45	12	523	59.5
Q9BWU1	Cyclin-dependent kinase 19	CDK19	5.876	4	6	2	502	56.8
P24941	Cyclin-dependent kinase 2	CDK2	93.88	55	60	15	298	33.9
O14519	Cyclin-dependent kinase 2-associated protein 1	CDK2AP1	12.686	38	11	3	115	12.4
P11802	Cyclin-dependent kinase 4	CDK4	31.222	12	22	3	303	33.7
P42773	Cyclin-dependent kinase 4 inhibitor C	CDKN2C	6.436	13	6	2	168	18.1
Q00534	Cyclin-dependent kinase 6	CDK6	173.711	57	98	17	326	36.9
P50613	Cyclin-dependent kinase 7	CDK7	40.533	23	19	7	346	39
P49336	Cyclin-dependent kinase 8	CDK8	3.823	2	2	2	464	53.3
P50750	Cyclin-dependent kinase 9	CDK9	62.931	26	37	8	372	42.8
P38936	Cyclin-dependent kinase inhibitor 1	CDKN1A	8.711	8	5	2	164	18.1
P42771	Cyclin-dependent kinase inhibitor 2A	CDKN2A	6.385	8	3	1	156	16.5
P61024	Cyclin-dependent kinases regulatory subunit 1	CKS1B	13.885	28	15	3	79	9.7
P33552	Cyclin-dependent kinases regulatory subunit 2	CKS2	20.389	34	15	4	79	9.9
Q00535	Cyclin-dependent-like kinase 5	CDK5	60.487	41	53	13	292	33.3
O14976	Cyclin-G-associated kinase	GAK	102.271	8	49	12	1311	143.1
P51946	Cyclin-H	CCNH	13.838	9	9	3	323	37.6
O75909	Cyclin-K	CCNK	21.706	7	8	2	580	64.2
Q9UK58	Cyclin-L1	CCNL1	30.033	11	14	5	526	59.6
Q96S94	Cyclin-L2	CCNL2	16.568	9	11	4	520	58.1
O60563	Cyclin-T1	CCNT1	35.955	11	26	8	726	80.6
Q8ND76	Cyclin-Y	CCNY	35.293	15	18	3	341	39.3
Q8N7R7	Cyclin-Y-like protein 1	CCNYL1	20.305	12	13	3	359	40.7
Q9NUQ9	CYFIP-related Rac1 interactor B	CYRIB	159.585	54	105	17	324	36.7
P01040	Cystatin-A	CSTA	13.1	49	5	3	98	11
P04080	Cystatin-B	CSTB	24.518	52	12	4	98	11.1
P01034	Cystatin-C	CST3	9.706	19	6	2	146	15.8
P21291	Cysteine and glycine-rich protein 1	CSRP1	74.911	56	62	12	193	20.6
Q16527	Cysteine and glycine-rich protein 2	CSRP2	43.05	34	25	6	193	20.9
P50461	Cysteine and glycine-rich protein 3	CSRP3	24.828	34	13	5	194	21
Q9UHD1	Cysteine and histidine-rich domain-containing protein 1	CHORDC1	59.355	24	45	10	332	37.5
Q6ZMK1	Cysteine and histidine-rich protein 1	CYHR1	10.935	9	10	3	362	40.7
Q9Y697	Cysteine desulfurase, mitochondrial	NFS1	122.66	38	65	15	457	50.2
Q9Y4P1	Cysteine protease ATG4B	ATG4B	64.758	22	31	10	393	44.3
Q9Y600	Cysteine sulfinic acid decarboxylase	CSAD	43.035	14	26	6	493	55
Q9NZV1	Cysteine-rich motor neuron 1 protein	CRIM1	20.54	6	17	6	1036	113.7
Q9P021	Cysteine-rich PDZ-binding protein	CRIPT	21.053	24	10	4	101	11.2
P50238	Cysteine-rich protein 1	CRIP1	12.249	36	24	4	77	8.5
P52943	Cysteine-rich protein 2	CRIP2	8.26	28	9	3	208	22.5
P49589	Cysteine--tRNA ligase, cytoplasmic	CARS1	76.33	20	49	14	748	85.4
Q9BQA9	Cytochrome b-245 chaperone 1	CYBC1	4.934	4	4	1	187	20.8
P00167	Cytochrome b5	CYB5A	38.086	32	24	4	134	15.3
P31930	Cytochrome b-c1 complex subunit 1, mitochondrial	UQCRC1	60.957	21	36	8	480	52.6
P22695	Cytochrome b-c1 complex subunit 2, mitochondrial	UQCRC2	17.745	7	20	3	453	48.4
P07919	Cytochrome b-c1 complex subunit 6, mitochondrial	UQCRH	7.22	18	8	2	91	10.7
P14927	Cytochrome b-c1 complex subunit 7	UQCRB	11.431	17	8	2	111	13.5
O14949	Cytochrome b-c1 complex subunit 8	UQCRQ	10.36	38	10	4	82	9.9
P99999	Cytochrome c	CYCS	25.518	27	35	5	105	11.7
Q9Y2R0	Cytochrome c oxidase assembly factor 3 homolog, mitochondrial	COA3	10.364	9	6	1	106	11.7
Q96BR5	Cytochrome c oxidase assembly factor 7	COA7	16.493	15	17	4	231	25.7
Q7KZN9	Cytochrome c oxidase assembly protein COX15 homolog	COX15	11.249	9	8	3	410	46
Q14061	Cytochrome c oxidase copper chaperone	COX17	10.851	35	8	3	63	6.9
P00403	Cytochrome c oxidase subunit 2	MT-CO2	8.201	15	5	3	227	25.5
P13073	Cytochrome c oxidase subunit 4 isoform 1, mitochondrial	COX4I1	5.818	7	2	1	169	19.6
P20674	Cytochrome c oxidase subunit 5A, mitochondrial	COX5A	29.835	41	24	7	150	16.8
P10606	Cytochrome c oxidase subunit 5B, mitochondrial	COX5B	12.02	24	8	4	129	13.7
P12074	Cytochrome c oxidase subunit 6A1, mitochondrial	COX6A1	8.057	27	3	1	109	12.1
P14854	Cytochrome c oxidase subunit 6B1	COX6B1	6.742	10	9	2	86	10.2
P09669	Cytochrome c oxidase subunit 6C	COX6C	3.398	12	4	2	75	8.8
O14548	Cytochrome c oxidase subunit 7A-related protein, mitochondrial	COX7A2L	16.101	44	8	4	114	12.6
P15954	Cytochrome c oxidase subunit 7C, mitochondrial	COX7C	12.743	29	12	2	63	7.2
O00483	Cytochrome c oxidase subunit NDUFA4	NDUFA4	19.068	41	27	4	81	9.4
P08574	Cytochrome c1, heme protein, mitochondrial	CYC1	23.55	16	23	4	325	35.4
Q6UW02	Cytochrome P450 20A1	CYP20A1	27.862	8	22	4	462	52.4
Q7Z449	Cytochrome P450 2U1	CYP2U1	11.146	6	6	3	544	61.9
Q9HB55	Cytochrome P450 3A43	CYP3A43	3.621	2	6	1	503	57.6
Q9HBI6	Cytochrome P450 4F11	CYP4F11	11.2	4	9	2	524	60.1
Q15438	Cytohesin-1	CYTH1	21.051	17	14	6	398	46.4
Q99418	Cytohesin-2	CYTH2	24.747	11	10	2	400	46.5
O43739	Cytohesin-3	CYTH3	18.609	9	12	2	400	46.3
Q8IUI8	Cytokine receptor-like factor 3	CRLF3	12.119	7	9	3	442	49.7
P21399	Cytoplasmic aconitate hydratase	ACO1	170.361	32	136	28	889	98.3
Q14204	Cytoplasmic dynein 1 heavy chain 1	DYNC1H1	1951.5	51	1274	278	4646	532.1
Q13409	Cytoplasmic dynein 1 intermediate chain 2	DYNC1I2	98.87	25	76	13	638	71.4
Q9Y6G9	Cytoplasmic dynein 1 light intermediate chain 1	DYNC1LI1	217.7	46	139	31	523	56.5
O43237	Cytoplasmic dynein 1 light intermediate chain 2	DYNC1LI2	54.241	21	32	10	492	54.1
Q8NCM8	Cytoplasmic dynein 2 heavy chain 1	DYNC2H1	15.955	1	13	4	4307	492.3
Q8TCX1	Cytoplasmic dynein 2 light intermediate chain 1	DYNC2LI1	6.417	3	3	1	351	39.6
Q7L576	Cytoplasmic FMR1-interacting protein 1	CYFIP1	272.822	30	178	37	1253	145.1
Q9UKF7	Cytoplasmic phosphatidylinositol transfer protein 1	PITPNC1	4.102	5	2	2	332	38.4
Q17RY0	Cytoplasmic polyadenylation element-binding protein 4	CPEB4	5.826	3	2	2	729	80.1
P16333	Cytoplasmic protein NCK1	NCK1	92.061	40	51	16	377	42.8
O43639	Cytoplasmic protein NCK2	NCK2	74.968	33	51	10	380	42.9
Q7Z7A3	Cytoplasmic tRNA 2-thiolation protein 1	CTU1	16.898	8	6	3	348	36.4
Q2VPK5	Cytoplasmic tRNA 2-thiolation protein 2	CTU2	16.088	7	11	4	515	56.1
Q8WWK9	Cytoskeleton-associated protein 2	CKAP2	11.748	3	6	1	683	76.9
Q8IYA6	Cytoskeleton-associated protein 2-like	CKAP2L	6.747	2	6	1	745	83.5
Q07065	Cytoskeleton-associated protein 4	CKAP4	321.164	62	203	46	602	66
Q14008	Cytoskeleton-associated protein 5	CKAP5	425.458	32	250	67	2032	225.4
P28838	Cytosol aminopeptidase	LAP3	145.459	46	91	21	519	56.1
Q9H0P0	Cytosolic 5'-nucleotidase 3A	NT5C3A	30.391	15	16	5	336	37.9
O00154	Cytosolic acyl coenzyme A thioester hydrolase	ACOT7	121.751	28	84	9	380	41.8
P53384	Cytosolic Fe-S cluster assembly factor NUBP1	NUBP1	7.628	5	10	2	320	34.5
Q9Y5Y2	Cytosolic Fe-S cluster assembly factor NUBP2	NUBP2	7.797	6	3	2	271	28.8
Q9H5X1	Cytosolic iron-sulfur assembly component 2A	CIAO2A	11.736	14	8	3	160	18.3
Q9Y3D0	Cytosolic iron-sulfur assembly component 2B	CIAO2B	18.107	31	7	3	163	17.7
Q9H6Q4	Cytosolic iron-sulfur assembly component 3	CIAO3	14.773	6	7	2	476	53
Q96KP4	Cytosolic non-specific dipeptidase	CNDP2	82.026	26	49	11	475	52.8
P47712	Cytosolic phospholipase A2	PLA2G4A	79.044	20	56	14	749	85.2
P49902	Cytosolic purine 5'-nucleotidase	NT5C2	84.298	22	52	14	561	64.9
Q69YQ0	Cytospin-A	SPECC1L	130.3	21	70	24	1117	124.5
Q8N465	D-2-hydroxyglutarate dehydrogenase, mitochondrial	D2HGDH	21.964	7	19	4	521	56.4
O43175	D-3-phosphoglycerate dehydrogenase	PHGDH	227.617	41	162	26	533	56.6
Q9H993	Damage-control phosphatase ARMT1	ARMT1	5.599	4	6	2	441	51.1
Q8TEA8	D-aminoacyl-tRNA deacylase 1	DTD1	10.998	15	14	4	209	23.4
Q96FN9	D-aminoacyl-tRNA deacylase 2	DTD2	12.86	15	13	3	168	18.6
Q96EP5	DAZ-associated protein 1	DAZAP1	89.874	34	37	11	407	43.4
Q15038	DAZ-associated protein 2	DAZAP2	6.381	9	5	1	168	17.3
Q02338	D-beta-hydroxybutyrate dehydrogenase, mitochondrial	BDH1	36.754	19	25	8	343	38.1
Q5BKZ1	DBIRD complex subunit ZNF326	ZNF326	44.646	14	35	6	582	65.6
Q9UKG1	DCC-interacting protein 13-alpha	APPL1	132.915	32	70	23	709	79.6
Q8NEU8	DCC-interacting protein 13-beta	APPL2	36.107	14	23	8	664	74.4
Q96GG9	DCN1-like protein 1	DCUN1D1	51.741	39	39	12	259	30.1
Q8IWE4	DCN1-like protein 3	DCUN1D3	3.619	5	1	1	304	34.3
Q9BTE7	DCN1-like protein 5	DCUN1D5	20.253	17	9	4	237	27.5
Q9H773	dCTP pyrophosphatase 1	DCTPP1	29.341	19	17	4	170	18.7
Q9Y4B6	DDB1- and CUL4-associated factor 1	DCAF1	119.199	17	69	26	1507	168.9
Q5QP82	DDB1- and CUL4-associated factor 10	DCAF10	10.223	5	7	3	559	60.5
Q8TEB1	DDB1- and CUL4-associated factor 11	DCAF11	11.067	7	8	4	546	61.6
Q5T6F0	DDB1- and CUL4-associated factor 12	DCAF12	21.971	13	11	4	453	50.5
Q9NV06	DDB1- and CUL4-associated factor 13	DCAF13	28.763	13	27	7	445	51.4
Q96JK2	DDB1- and CUL4-associated factor 5	DCAF5	8.707	2	5	2	942	103.9
Q58WW2	DDB1- and CUL4-associated factor 6	DCAF6	5.129	2	1	1	860	96.2
P61962	DDB1- and CUL4-associated factor 7	DCAF7	52.5	24	27	8	342	38.9
Q5TAQ9	DDB1- and CUL4-associated factor 8	DCAF8	14.054	7	15	4	597	66.8
P30046	D-dopachrome decarboxylase	DDT	10.126	15	13	2	118	12.7
Q96HY6	DDRGK domain-containing protein 1	DDRGK1	18.947	17	13	6	314	35.6
Q9UER7	Death domain-associated protein 6	DAXX	9.414	5	5	4	740	81.3
P78560	Death domain-containing protein CRADD	CRADD	3.396	6	2	1	199	22.7
O43293	Death-associated protein kinase 3	DAPK3	33.994	14	12	5	454	52.5
Q9BTC0	Death-inducer obliterator 1	DIDO1	34.817	4	24	8	2240	243.7
P07585	Decorin	DCN	71.268	33	40	11	359	39.7
Q14185	Dedicator of cytokinesis protein 1	DOCK1	171.897	21	101	33	1865	215.2
Q5JSL3	Dedicator of cytokinesis protein 11	DOCK11	107.898	13	61	23	2073	237.5
Q8N1I0	Dedicator of cytokinesis protein 4	DOCK4	267.177	22	165	47	1966	225.1
Q9H7D0	Dedicator of cytokinesis protein 5	DOCK5	48.131	9	38	14	1870	215.2
Q96N67	Dedicator of cytokinesis protein 7	DOCK7	398.666	28	241	63	2140	242.4
Q8NF50	Dedicator of cytokinesis protein 8	DOCK8	69.28	7	50	11	2099	238.4
Q9BZ29	Dedicator of cytokinesis protein 9	DOCK9	67.034	8	41	14	2069	236.3
Q86SQ9	Dehydrodolichyl diphosphate synthase complex subunit DHDDS	DHDDS	14.45	11	9	3	333	38.6
Q96E22	Dehydrodolichyl diphosphate synthase complex subunit NUS1	NUS1	8.971	10	7	3	293	33.2
Q96LJ7	Dehydrogenase/reductase SDR family member 1	DHRS1	10.209	10	9	3	313	33.9
Q6UX07	Dehydrogenase/reductase SDR family member 13	DHRS13	5.767	6	7	2	377	40.8
Q9Y394	Dehydrogenase/reductase SDR family member 7	DHRS7	12.25	3	8	1	339	38.3
Q6IAN0	Dehydrogenase/reductase SDR family member 7B	DHRS7B	3.501	2	2	1	325	35.1
Q9BPW9	Dehydrogenase/reductase SDR family member 9	DHRS9	5.382	7	4	2	319	35.2
Q14739	Delta(14)-sterol reductase LBR	LBR	7.376	3	7	3	615	70.7
Q15392	Delta(24)-sterol reductase	DHCR24	12.951	7	8	4	516	60.1
Q13011	Delta(3,5)-Delta(2,4)-dienoyl-CoA isomerase, mitochondrial	ECH1	32.527	11	14	4	328	35.8
P30038	Delta-1-pyrroline-5-carboxylate dehydrogenase, mitochondrial	ALDH4A1	43.046	16	26	9	563	61.7
P54886	Delta-1-pyrroline-5-carboxylate synthase	ALDH18A1	201.528	36	119	24	795	87.2
P13716	Delta-aminolevulinic acid dehydratase	ALAD	24.592	15	15	4	330	36.3
Q8TCE6	DENN domain-containing protein 10	DENND10	18.861	13	14	1	357	40.5
A4D1U4	DENN domain-containing protein 11	DENND11	26.314	13	15	5	455	51.4
Q8TEH3	DENN domain-containing protein 1A	DENND1A	3.885	3	2	2	1009	110.5
Q9ULE3	DENN domain-containing protein 2A	DENND2A	17.348	4	6	4	1009	113.8
P78524	DENN domain-containing protein 2B	DENND2B	26.575	5	13	7	1137	126.4
Q5VZ89	DENN domain-containing protein 4C	DENND4C	71.231	6	38	11	1909	212.6
Q6IQ26	DENN domain-containing protein 5A	DENND5A	43.182	8	17	6	1287	147
Q6ZUT9	DENN domain-containing protein 5B	DENND5B	23.838	4	12	3	1274	144.9
O43583	Density-regulated protein	DENR	24.259	24	17	6	198	22.1
P27707	Deoxycytidine kinase	DCK	26.634	16	21	6	260	30.5
P32321	Deoxycytidylate deaminase	DCTD	23.579	14	11	3	178	20
Q16854	Deoxyguanosine kinase, mitochondrial	DGUOK	3.954	4	3	1	277	32
P49366	Deoxyhypusine synthase	DHPS	57.183	27	26	6	369	40.9
Q9Y3Z3	Deoxynucleoside triphosphate triphosphohydrolase SAMHD1	SAMHD1	47.89	10	27	6	626	72.2
Q9H147	Deoxynucleotidyltransferase terminal-interacting protein 1	DNTTIP1	34.827	26	23	8	329	37
Q5QJE6	Deoxynucleotidyltransferase terminal-interacting protein 2	DNTTIP2	43.948	6	32	7	756	84.4
Q9Y315	Deoxyribose-phosphate aldolase	DERA	78.446	32	47	11	318	35.2
P33316	Deoxyuridine 5'-triphosphate nucleotidohydrolase, mitochondrial	DUT	34.308	26	15	5	252	26.5
Q8TB45	DEP domain-containing mTOR-interacting protein	DEPTOR	53.657	23	32	10	409	46.3
Q8WUY9	DEP domain-containing protein 1B	DEPDC1B	4.249	2	2	1	529	61.7
Q8WVC6	Dephospho-CoA kinase domain-containing protein	DCAKD	28.09	12	12	2	231	26.5
Q9BUN8	Derlin-1	DERL1	26.091	10	28	3	251	28.8
Q9UL01	Dermatan-sulfate epimerase	DSE	25.118	6	11	5	958	109.7
P17661	Desmin	DES	66.443	18	128	6	470	53.5
Q02487	Desmocollin-2	DSC2	3.326	1	7	1	901	99.9
P32926	Desmoglein-3	DSG3	17.398	4	4	3	999	107.5
P15924	Desmoplakin	DSP	370.697	28	210	76	2871	331.6
P60981	Destrin	DSTN	83.764	41	152	8	165	18.5
Q6ICB0	Desumoylating isopeptidase 1	DESI1	9.246	10	11	3	168	18.3
Q9BW61	DET1- and DDB1-associated protein 1	DDA1	17.727	32	16	4	102	11.8
Q9BSY9	Deubiquitinase DESI2	DESI2	10.009	12	4	2	194	21.4
Q5VVJ2	Deubiquitinase MYSM1	MYSM1	5.623	2	3	2	828	95
Q8N6M0	Deubiquitinase OTUD6B	OTUD6B	21.84	20	13	5	293	33.8
Q96JH7	Deubiquitinating protein VCPIP1	VCPIP1	155.146	24	110	31	1222	134.2
Q9Y295	Developmentally-regulated GTP-binding protein 1	DRG1	165.96	55	95	18	367	40.5
P55039	Developmentally-regulated GTP-binding protein 2	DRG2	89.344	38	66	15	364	40.7
O94923	D-glucuronyl C5-epimerase	GLCE	49.507	15	29	9	617	70.1
P23743	Diacylglycerol kinase alpha	DGKA	5.774	3	2	1	735	82.6
Q16760	Diacylglycerol kinase delta	DGKD	23.887	6	11	3	1214	134.4
P52429	Diacylglycerol kinase epsilon	DGKE	7.579	5	6	3	567	63.9
Q86XP1	Diacylglycerol kinase eta	DGKH	39.702	9	16	4	1220	134.8
Q13574	Diacylglycerol kinase zeta	DGKZ	16.081	3	7	2	928	103.9
Q9UBP4	Dickkopf-related protein 3	DKK3	5.073	3	1	1	350	38.4
Q9H4E7	Differentially expressed in FDCP 6 homolog	DEF6	66.561	17	41	12	631	73.9
Q6ZN54	Differentially expressed in FDCP 8 homolog	DEF8	14.074	6	11	3	512	58.7
Q68CQ4	Digestive organ expansion factor homolog	DIEXF	46.592	15	30	10	756	87
P00374	Dihydrofolate reductase	DHFR	31.671	21	29	1	187	21.4
Q86XF0	Dihydrofolate reductase 2, mitochondrial	DHFR2	33.433	23	36	4	187	21.6
P09622	Dihydrolipoyl dehydrogenase, mitochondrial	DLD	109.628	34	73	15	509	54.1
P10515	Dihydrolipoyllysine-residue acetyltransferase component of pyruvate dehydrogenase complex, mitochondrial	DLAT	155.815	29	119	18	647	69
P36957	Dihydrolipoyllysine-residue succinyltransferase component of 2-oxoglutarate dehydrogenase complex, mitochondrial	DLST	78.493	26	87	12	453	48.7
Q02127	Dihydroorotate dehydrogenase (quinone), mitochondrial	DHODH	51.644	25	31	9	395	42.8
P09417	Dihydropteridine reductase	QDPR	119.448	52	72	11	244	25.8
Q16555	Dihydropyrimidinase-related protein 2	DPYSL2	322.469	60	191	23	572	62.3
Q14195	Dihydropyrimidinase-related protein 3	DPYSL3	116.19	31	63	9	570	61.9
O14531	Dihydropyrimidinase-related protein 4	DPYSL4	5.359	3	2	1	572	61.8
Q12882	Dihydropyrimidine dehydrogenase [NADP(+)]	DPYD	40.177	11	25	9	1025	111.3
O15228	Dihydroxyacetone phosphate acyltransferase	GNPAT	15.313	3	13	3	680	77.1
Q8WVM0	Dimethyladenosine transferase 1, mitochondrial	TFB1M	8.296	6	5	2	346	39.5
Q9NY33	Dipeptidyl peptidase 3	DPP3	130.971	30	128	18	737	82.5
Q6V1X1	Dipeptidyl peptidase 8	DPP8	14.325	4	9	4	898	103.3
Q86TI2	Dipeptidyl peptidase 9	DPP9	78.626	15	44	12	863	98.2
O95989	Diphosphoinositol polyphosphate phosphohydrolase 1	NUDT3	44.134	28	26	5	172	19.5
Q9NZJ9	Diphosphoinositol polyphosphate phosphohydrolase 2	NUDT4	32.266	32	13	2	180	20.3
A0A024RBG1	Diphosphoinositol polyphosphate phosphohydrolase NUDT4B	NUDT4B	34.681	33	14	1	181	20.4
P53602	Diphosphomevalonate decarboxylase	MVD	25.134	15	14	6	400	43.4
Q9H2P9	Diphthine methyl ester synthase	DPH5	38.972	22	17	6	285	31.6
Q7L8W6	Diphthine--ammonia ligase	DPH6	12.91	11	9	2	267	30.3
Q8TF46	DIS3-like exonuclease 1	DIS3L	20.96	5	15	5	1054	120.7
Q8IYB7	DIS3-like exonuclease 2	DIS3L2	49.351	11	28	13	885	99.2
P98082	Disabled homolog 2	DAB2	66.554	13	36	10	770	82.4
Q5VWQ8	Disabled homolog 2-interacting protein	DAB2IP	33.235	9	26	11	1189	131.5
Q16832	Discoidin domain-containing receptor 2	DDR2	59.841	15	43	10	855	96.7
Q96PD2	Discoidin, CUB and LCCL domain-containing protein 2	DCBLD2	23.278	5	9	2	775	85
Q14689	Disco-interacting protein 2 homolog A	DIP2A	34.069	5	25	3	1571	170.3
Q9P265	Disco-interacting protein 2 homolog B	DIP2B	150.337	20	69	23	1576	171.4
Q9Y2E4	Disco-interacting protein 2 homolog C	DIP2C	37.354	5	21	5	1556	170.7
Q9Y4D1	Disheveled-associated activator of morphogenesis 1	DAAM1	41.825	11	22	10	1078	123.4
O14672	Disintegrin and metalloproteinase domain-containing protein 10	ADAM10	29.668	6	14	5	748	84.1
P78536	Disintegrin and metalloproteinase domain-containing protein 17	ADAM17	28.235	8	21	7	824	93
Q9P0K1	Disintegrin and metalloproteinase domain-containing protein 22	ADAM22	21.946	4	13	3	906	100.4
O75077	Disintegrin and metalloproteinase domain-containing protein 23	ADAM23	6.367	1	3	1	832	91.9
Q12959	Disks large homolog 1	DLG1	125.474	27	68	24	904	100.4
Q92796	Disks large homolog 3	DLG3	27.694	10	14	6	817	90.3
Q8TDM6	Disks large homolog 5	DLG5	55.322	8	27	13	1919	213.7
Q9Y2H0	Disks large-associated protein 4	DLGAP4	53.021	8	26	7	992	107.9
Q15398	Disks large-associated protein 5	DLGAP5	6.816	2	5	2	846	95.1
Q96II8	DISP complex protein LRCH3	LRCH3	86.605	12	47	10	777	86
Q8NDZ4	Divergent protein kinase domain 2A	DIPK2A	17.966	7	11	4	430	49.5
Q155Q3	Dixin	DIXDC1	19.619	8	15	5	683	77.4
Q9Y485	DmX-like protein 1	DMXL1	35.567	4	23	10	3027	337.6
P26358	DNA (cytosine-5)-methyltransferase 1	DNMT1	81.273	7	41	13	1616	183.1
Q9Y6K1	DNA (cytosine-5)-methyltransferase 3A	DNMT3A	67.69	18	48	14	912	101.8
Q16531	DNA damage-binding protein 1	DDB1	473.572	49	342	62	1140	126.9
P35638	DNA damage-inducible transcript 3 protein	DDIT3	4.321	6	3	1	169	19.2
P07992	DNA excision repair protein ERCC-1	ERCC1	3.988	4	1	1	297	32.5
Q2NKX8	DNA excision repair protein ERCC-6-like	ERCC6L	41.423	6	19	7	1250	141
P18858	DNA ligase 1	LIG1	107.302	19	50	19	919	101.7
P49916	DNA ligase 3	LIG3	71.137	14	47	14	1009	112.8
P49917	DNA ligase 4	LIG4	24.472	7	15	7	911	103.9
Q9NPF5	DNA methyltransferase 1-associated protein 1	DMAP1	78.473	43	49	18	467	53
P40692	DNA mismatch repair protein Mlh1	MLH1	16.15	6	13	4	756	84.5
P43246	DNA mismatch repair protein Msh2	MSH2	143.142	21	76	21	934	104.7
P20585	DNA mismatch repair protein Msh3	MSH3	32.713	6	17	8	1137	127.3
P52701	DNA mismatch repair protein Msh6	MSH6	46.147	7	38	10	1360	152.7
P09884	DNA polymerase alpha catalytic subunit	POLA1	105.98	10	51	17	1462	165.8
Q14181	DNA polymerase alpha subunit B	POLA2	7.919	2	4	1	598	65.9
P06746	DNA polymerase beta	POLB	37.285	19	28	8	335	38.2
P28340	DNA polymerase delta catalytic subunit	POLD1	107.342	17	71	18	1107	123.6
P49005	DNA polymerase delta subunit 2	POLD2	39.27	14	24	5	469	51.3
Q15054	DNA polymerase delta subunit 3	POLD3	17.475	6	11	3	466	51.4
Q07864	DNA polymerase epsilon catalytic subunit A	POLE	92.297	8	44	16	2286	261.4
P56282	DNA polymerase epsilon subunit 2	POLE2	6.457	5	3	2	527	59.5
Q9NRF9	DNA polymerase epsilon subunit 3	POLE3	45.185	26	20	4	147	16.8
Q9NR33	DNA polymerase epsilon subunit 4	POLE4	42.865	35	28	4	117	12.2
Q9UNA4	DNA polymerase iota	POLI	18.503	4	8	2	740	83
P54098	DNA polymerase subunit gamma-1	POLG	16.595	5	9	4	1239	139.5
P49643	DNA primase large subunit	PRIM2	14.462	7	12	4	509	58.8
P49642	DNA primase small subunit	PRIM1	31.475	15	26	7	420	49.9
Q92889	DNA repair endonuclease XPF	ERCC4	8.824	3	6	3	916	104.4
Q92878	DNA repair protein RAD50	RAD50	100.456	17	69	25	1312	153.8
Q06609	DNA repair protein RAD51 homolog 1	RAD51	45.657	24	25	6	339	36.9
O15315	DNA repair protein RAD51 homolog 2	RAD51B	14.304	9	13	4	384	42.2
O75771	DNA repair protein RAD51 homolog 4	RAD51D	6.036	3	3	1	328	35
P18887	DNA repair protein XRCC1	XRCC1	20.134	7	18	4	633	69.4
Q13426	DNA repair protein XRCC4	XRCC4	6.546	6	7	2	336	38.3
P51530	DNA replication ATP-dependent helicase/nuclease DNA2	DNA2	6.552	2	2	1	1060	120.3
Q14691	DNA replication complex GINS protein PSF1	GINS1	47.402	40	30	7	196	23
Q9Y248	DNA replication complex GINS protein PSF2	GINS2	17.709	18	14	4	185	21.4
Q9BRX5	DNA replication complex GINS protein PSF3	GINS3	23.548	24	21	6	216	24.5
Q9BRT9	DNA replication complex GINS protein SLD5	GINS4	13.241	17	10	3	223	26
P49736	DNA replication licensing factor MCM2	MCM2	446.612	48	282	51	904	101.8
P25205	DNA replication licensing factor MCM3	MCM3	287.262	36	179	34	808	90.9
P33991	DNA replication licensing factor MCM4	MCM4	303.676	43	168	39	863	96.5
P33992	DNA replication licensing factor MCM5	MCM5	207.501	37	134	27	734	82.2
Q14566	DNA replication licensing factor MCM6	MCM6	239.9	36	158	40	821	92.8
P33993	DNA replication licensing factor MCM7	MCM7	176.332	31	117	25	719	81.3
P11387	DNA topoisomerase 1	TOP1	198.097	33	165	35	765	90.7
P11388	DNA topoisomerase 2-alpha	TOP2A	472.324	36	332	50	1531	174.3
Q02880	DNA topoisomerase 2-beta	TOP2B	487.231	38	319	49	1626	183.2
Q92547	DNA topoisomerase 2-binding protein 1	TOPBP1	13.871	3	10	4	1522	170.6
Q13472	DNA topoisomerase 3-alpha	TOP3A	7.066	2	6	1	1001	112.3
O95985	DNA topoisomerase 3-beta-1	TOP3B	92.975	16	55	14	862	96.6
P27695	DNA-(apurinic or apyrimidinic site) endonuclease	APEX1	38.609	32	27	8	318	35.5
Q9UBZ4	DNA-(apurinic or apyrimidinic site) endonuclease 2	APEX2	5.778	2	4	1	518	57.4
O60870	DNA/RNA-binding protein KIN17	KIN	49.195	22	26	9	393	45.3
P29372	DNA-3-methyladenine glycosylase	MPG	5.293	3	3	1	298	32.8
Q02535	DNA-binding protein inhibitor ID-3	ID3	11.525	18	5	2	119	13
P48382	DNA-binding protein RFX5	RFX5	5.227	2	3	1	616	65.3
O14593	DNA-binding protein RFXANK	RFXANK	10.053	10	2	2	260	28.1
P38935	DNA-binding protein SMUBP-2	IGHMBP2	9.195	3	8	3	993	109.1
P78527	DNA-dependent protein kinase catalytic subunit	PRKDC	9.059	1	9	3	4128	468.8
O95602	DNA-directed RNA polymerase I subunit RPA1	POLR1A	200.804	20	107	27	1720	194.7
Q9H9Y6	DNA-directed RNA polymerase I subunit RPA2	POLR1B	73.574	11	44	10	1135	128.1
Q9GZS1	DNA-directed RNA polymerase I subunit RPA49	POLR1E	37.562	10	22	5	419	47.2
P24928	DNA-directed RNA polymerase II subunit RPB1	POLR2A	389.215	38	225	73	1970	217
P52435	DNA-directed RNA polymerase II subunit RPB11-a	POLR2J	23.95	33	14	5	117	13.3
P30876	DNA-directed RNA polymerase II subunit RPB2	POLR2B	324.491	43	181	48	1174	133.8
P19387	DNA-directed RNA polymerase II subunit RPB3	POLR2C	109.821	45	51	10	275	31.4
O15514	DNA-directed RNA polymerase II subunit RPB4	POLR2D	61.662	53	28	7	142	16.3
P62487	DNA-directed RNA polymerase II subunit RPB7	POLR2G	52.111	40	42	8	172	19.3
P36954	DNA-directed RNA polymerase II subunit RPB9	POLR2I	26.901	27	8	2	125	14.5
O14802	DNA-directed RNA polymerase III subunit RPC1	POLR3A	120.874	23	56	25	1390	155.5
Q9Y2Y1	DNA-directed RNA polymerase III subunit RPC10	POLR3K	11.088	19	5	2	108	12.3
Q9NW08	DNA-directed RNA polymerase III subunit RPC2	POLR3B	51.601	10	33	10	1133	127.7
Q9BUI4	DNA-directed RNA polymerase III subunit RPC3	POLR3C	22.517	11	11	5	534	60.6
P05423	DNA-directed RNA polymerase III subunit RPC4	POLR3D	26.977	18	18	8	398	44.4
Q9NVU0	DNA-directed RNA polymerase III subunit RPC5	POLR3E	45.494	15	31	12	708	79.8
Q9H1D9	DNA-directed RNA polymerase III subunit RPC6	POLR3F	37.486	22	32	6	316	35.7
Q9Y535	DNA-directed RNA polymerase III subunit RPC8	POLR3H	19.766	14	11	4	204	22.9
O00411	DNA-directed RNA polymerase, mitochondrial	POLRMT	16.634	4	7	4	1230	138.5
O15160	DNA-directed RNA polymerases I and III subunit RPAC1	POLR1C	74.89	35	59	9	346	39.2
P0DPB6	DNA-directed RNA polymerases I and III subunit RPAC2	POLR1D	33.468	22	17	3	133	15.2
P19388	DNA-directed RNA polymerases I, II, and III subunit RPABC1	POLR2E	72.689	53	47	9	210	24.5
P61218	DNA-directed RNA polymerases I, II, and III subunit RPABC2	POLR2F	12.246	31	14	5	127	14.5
P52434	DNA-directed RNA polymerases I, II, and III subunit RPABC3	POLR2H	49.048	51	31	6	150	17.1
P53803	DNA-directed RNA polymerases I, II, and III subunit RPABC4	POLR2K	3.533	14	8	2	58	7
P62875	DNA-directed RNA polymerases I, II, and III subunit RPABC5	POLR2L	20.84	31	16	3	67	7.6
P31689	DnaJ homolog subfamily A member 1	DNAJA1	247.962	61	128	28	397	44.8
O60884	DnaJ homolog subfamily A member 2	DNAJA2	164.437	44	142	25	412	45.7
Q96EY1	DnaJ homolog subfamily A member 3, mitochondrial	DNAJA3	52.432	13	28	7	480	52.5
P25685	DnaJ homolog subfamily B member 1	DNAJB1	95.994	44	81	19	340	38
Q9UBS4	DnaJ homolog subfamily B member 11	DNAJB11	119.898	31	65	15	358	40.5
Q9NXW2	DnaJ homolog subfamily B member 12	DNAJB12	41.178	18	22	7	375	41.8
P25686	DnaJ homolog subfamily B member 2	DNAJB2	12.87	9	9	2	324	35.6
O75953	DnaJ homolog subfamily B member 5	DNAJB5	9.969	17	5	3	348	39.1
O75190	DnaJ homolog subfamily B member 6	DNAJB6	41.313	16	33	6	326	36.1
Q9UBS3	DnaJ homolog subfamily B member 9	DNAJB9	3.555	4	3	1	223	25.5
Q96KC8	DnaJ homolog subfamily C member 1	DNAJC1	14.196	6	8	3	554	63.8
Q8IXB1	DnaJ homolog subfamily C member 10	DNAJC10	58.915	11	40	10	793	91
Q9NVH1	DnaJ homolog subfamily C member 11	DNAJC11	68.629	27	67	17	559	63.2
O75165	DnaJ homolog subfamily C member 13	DNAJC13	352.897	24	216	59	2243	254.3
Q9Y2G8	DnaJ homolog subfamily C member 16	DNAJC16	21.936	6	15	5	782	90.5
Q9NVM6	DnaJ homolog subfamily C member 17	DNAJC17	11.086	10	6	2	304	34.7
Q99543	DnaJ homolog subfamily C member 2	DNAJC2	110.963	28	89	21	621	72
Q5F1R6	DnaJ homolog subfamily C member 21	DNAJC21	47.265	15	29	8	531	62
Q6P3W2	DnaJ homolog subfamily C member 24	DNAJC24	7.933	6	7	1	149	17.1
Q9H1X3	DnaJ homolog subfamily C member 25	DNAJC25	20.961	14	14	7	360	42.4
Q13217	DnaJ homolog subfamily C member 3	DNAJC3	97.015	35	73	22	504	57.5
Q9H3Z4	DnaJ homolog subfamily C member 5	DNAJC5	26.436	20	14	5	198	22.1
Q99615	DnaJ homolog subfamily C member 7	DNAJC7	137.195	37	103	23	494	56.4
O75937	DnaJ homolog subfamily C member 8	DNAJC8	110.064	51	87	21	253	29.8
Q8WXX5	DnaJ homolog subfamily C member 9	DNAJC9	24.674	5	15	2	260	29.9
Q99704	Docking protein 1	DOK1	4.783	6	6	2	481	52.4
O60762	Dolichol-phosphate mannosyltransferase subunit 1	DPM1	52.292	33	29	8	260	29.6
Q9Y672	Dolichyl pyrophosphate Man9GlcNAc2 alpha-1,3-glucosyltransferase	ALG6	4.904	2	1	1	507	58.1
P39656	Dolichyl-diphosphooligosaccharide--protein glycosyltransferase 48 kDa subunit	DDOST	87.865	26	74	12	456	50.8
P04843	Dolichyl-diphosphooligosaccharide--protein glycosyltransferase subunit 1	RPN1	194.774	43	140	30	607	68.5
P04844	Dolichyl-diphosphooligosaccharide--protein glycosyltransferase subunit 2	RPN2	155.072	29	76	19	631	69.2
P61803	Dolichyl-diphosphooligosaccharide--protein glycosyltransferase subunit DAD1	DAD1	21.03	29	17	3	113	12.5
P46977	Dolichyl-diphosphooligosaccharide--protein glycosyltransferase subunit STT3A	STT3A	101.377	20	79	16	705	80.5
Q8TCJ2	Dolichyl-diphosphooligosaccharide--protein glycosyltransferase subunit STT3B	STT3B	56.996	14	37	10	826	93.6
Q9Y673	Dolichyl-phosphate beta-glucosyltransferase	ALG5	26.833	10	12	4	324	36.9
Q5BKT4	Dol-P-Glc:Glc(2)Man(9)GlcNAc(2)-PP-Dol alpha-1,2-glucosyltransferase	ALG10	7.643	4	3	1	473	55.6
P49959	Double-strand break repair protein MRE11	MRE11	87.824	18	45	16	708	80.5
O60216	Double-strand-break repair protein rad21 homolog	RAD21	160.478	32	85	19	631	71.6
O95793	Double-stranded RNA-binding protein Staufen homolog 1	STAU1	76.472	17	37	11	577	63.1
P55265	Double-stranded RNA-specific adenosine deaminase	ADAR	41.668	9	24	10	1226	136
P78563	Double-stranded RNA-specific editase 1	ADARB1	30.611	13	19	6	741	80.7
Q14919	Dr1-associated corepressor	DRAP1	83.405	37	43	9	205	22.3
Q16643	Drebrin	DBN1	149.29	33	92	26	649	71.4
Q9UJU6	Drebrin-like protein	DBNL	101.159	35	74	12	430	48.2
Q6XUX3	Dual serine/threonine and tyrosine protein kinase	DSTYK	5.935	2	3	2	929	105.1
Q02750	Dual specificity mitogen-activated protein kinase kinase 1	MAP2K1	170.528	41	122	13	393	43.4
P36507	Dual specificity mitogen-activated protein kinase kinase 2	MAP2K2	97.194	27	69	5	400	44.4
P46734	Dual specificity mitogen-activated protein kinase kinase 3	MAP2K3	79.574	44	50	7	347	39.3
P45985	Dual specificity mitogen-activated protein kinase kinase 4	MAP2K4	45.003	30	35	9	399	44.3
Q13163	Dual specificity mitogen-activated protein kinase kinase 5	MAP2K5	7.009	4	4	2	448	50.1
P52564	Dual specificity mitogen-activated protein kinase kinase 6	MAP2K6	33.213	20	30	1	334	37.5
O14733	Dual specificity mitogen-activated protein kinase kinase 7	MAP2K7	4.252	5	3	2	419	47.5
P49759	Dual specificity protein kinase CLK1	CLK1	6.429	5	1	1	484	57.3
P49760	Dual specificity protein kinase CLK2	CLK2	10.933	4	6	2	499	60.1
P49761	Dual specificity protein kinase CLK3	CLK3	44.537	14	20	9	638	73.5
P33981	Dual specificity protein kinase TTK	TTK	11.67	3	4	2	857	97
Q9UNI6	Dual specificity protein phosphatase 12	DUSP12	14.023	6	8	2	340	37.7
O95147	Dual specificity protein phosphatase 14	DUSP14	4.35	8	3	1	198	22.2
Q9BY84	Dual specificity protein phosphatase 16	DUSP16	4.479	2	3	1	665	73.1
P51452	Dual specificity protein phosphatase 3	DUSP3	26.637	25	18	4	185	20.5
Q13115	Dual specificity protein phosphatase 4	DUSP4	4.823	5	2	1	394	42.9
Q96S53	Dual specificity testis-specific protein kinase 2	TESK2	5.717	3	3	2	571	63.6
Q13627	Dual specificity tyrosine-phosphorylation-regulated kinase 1A	DYRK1A	42.626	12	23	10	763	85.5
Q7RTS9	Dymeclin	DYM	17.997	6	11	4	669	75.9
Q14203	Dynactin subunit 1	DCTN1	431.522	39	230	51	1278	141.6
Q13561	Dynactin subunit 2	DCTN2	141.801	50	102	22	401	44.2
O75935	Dynactin subunit 3	DCTN3	20.395	29	30	7	186	21.1
Q9UJW0	Dynactin subunit 4	DCTN4	62.907	21	46	8	460	52.3
Q9BTE1	Dynactin subunit 5	DCTN5	4.911	12	4	2	182	20.1
O00399	Dynactin subunit 6	DCTN6	31.503	24	20	5	190	20.7
Q05193	Dynamin-1	DNM1	92.691	18	61	2	864	97.3
O00429	Dynamin-1-like protein	DNM1L	350.711	60	244	47	736	81.8
P50570	Dynamin-2	DNM2	376.578	53	241	29	870	98
Q9UQ16	Dynamin-3	DNM3	100.426	16	65	1	869	97.7
Q6XZF7	Dynamin-binding protein	DNMBP	12.933	3	6	4	1577	177.2
O60313	Dynamin-like 120 kDa protein, mitochondrial	OPA1	336.025	41	188	49	960	111.6
Q9NYC9	Dynein heavy chain 9, axonemal	DNAH9	4.753	1	5	3	4486	511.6
Q4LDG9	Dynein light chain 1, axonemal	DNAL1	5.275	11	4	2	190	21.5
P63167	Dynein light chain 1, cytoplasmic	DYNLL1	47.901	70	31	5	89	10.4
Q96FJ2	Dynein light chain 2, cytoplasmic	DYNLL2	36.599	60	23	3	89	10.3
Q9NP97	Dynein light chain roadblock-type 1	DYNLRB1	48.874	56	26	6	96	10.9
P63172	Dynein light chain Tctex-type 1	DYNLT1	20.802	39	9	3	113	12.4
Q96EV8	Dysbindin	DTNBP1	18.692	7	12	2	351	39.5
Q8IZA0	Dyslexia-associated protein KIAA0319-like protein	KIAA0319L	28.583	5	15	5	1049	115.6
Q03001	Dystonin	DST	252.728	9	148	51	7570	860.1
Q9Y4J8	Dystrobrevin alpha	DTNA	45.458	16	25	5	743	83.8
O60941	Dystrobrevin beta	DTNB	30.441	13	22	3	627	71.3
Q14118	Dystroglycan	DAG1	70.083	12	42	10	895	97.4
P11532	Dystrophin	DMD	45.885	3	22	6	3685	426.5
Q96L91	E1A-binding protein p400	EP400	17.349	2	15	5	3159	343.3
Q56P03	E2F-associated phosphoprotein	EAPP	10.19	14	7	3	285	32.7
O00257	E3 SUMO-protein ligase CBX4	CBX4	16.073	13	13	6	560	61.3
O75925	E3 SUMO-protein ligase PIAS1	PIAS1	19.031	5	6	1	651	71.8
O75928	E3 SUMO-protein ligase PIAS2	PIAS2	30.782	12	23	5	621	68.2
Q8N2W9	E3 SUMO-protein ligase PIAS4	PIAS4	7.155	3	3	1	510	56.5
P49792	E3 SUMO-protein ligase RanBP2	RANBP2	249.959	15	196	27	3224	358
Q9Y4E5	E3 SUMO-protein ligase ZNF451	ZNF451	4.59	1	1	1	1061	121.4
Q9UKV5	E3 ubiquitin-protein ligase AMFR	AMFR	6.462	4	5	2	643	72.9
Q9Y4X5	E3 ubiquitin-protein ligase ARIH1	ARIH1	76.856	23	49	13	557	64.1
O95376	E3 ubiquitin-protein ligase ARIH2	ARIH2	31.926	18	15	7	493	57.8
Q5VTR2	E3 ubiquitin-protein ligase BRE1A	RNF20	297.003	39	158	35	975	113.6
O75150	E3 ubiquitin-protein ligase BRE1B	RNF40	279.196	35	138	36	1001	113.6
P22681	E3 ubiquitin-protein ligase CBL	CBL	56.16	12	49	13	906	99.6
Q13191	E3 ubiquitin-protein ligase CBL-B	CBLB	5.525	2	3	1	982	109.4
Q9UNE7	E3 ubiquitin-protein ligase CHIP	STUB1	101.635	51	83	16	303	34.8
Q8NHY2	E3 ubiquitin-protein ligase COP1	COP1	12.04	5	8	3	731	80.4
Q86Y13	E3 ubiquitin-protein ligase DZIP3	DZIP3	25.088	4	12	4	1208	138.5
Q8IYU2	E3 ubiquitin-protein ligase HACE1	HACE1	56.433	13	29	9	909	102.3
Q9ULT8	E3 ubiquitin-protein ligase HECTD1	HECTD1	338.608	28	209	64	2610	289.2
Q5T447	E3 ubiquitin-protein ligase HECTD3	HECTD3	54.403	16	30	12	861	97.1
O95714	E3 ubiquitin-protein ligase HERC2	HERC2	173.985	10	99	40	4834	526.9
Q7Z6Z7	E3 ubiquitin-protein ligase HUWE1	HUWE1	539.659	23	302	88	4374	481.6
Q96J02	E3 ubiquitin-protein ligase Itchy homolog	ITCH	97.943	28	58	20	903	102.7
Q9P0J7	E3 ubiquitin-protein ligase KCMF1	KCMF1	51.049	20	21	6	381	41.9
O94822	E3 ubiquitin-protein ligase listerin	LTN1	17.481	3	17	5	1766	200.4
Q6UWE0	E3 ubiquitin-protein ligase LRSAM1	LRSAM1	20.214	8	15	6	723	83.5
Q9NX47	E3 ubiquitin-protein ligase MARCHF5	MARCHF5	15.905	9	8	2	278	31.2
O60291	E3 ubiquitin-protein ligase MGRN1	MGRN1	6.837	3	1	1	552	60.7
Q86YT6	E3 ubiquitin-protein ligase MIB1	MIB1	49.636	15	29	13	1006	110.1
Q96AX9	E3 ubiquitin-protein ligase MIB2	MIB2	24.526	7	13	5	1013	109.9
O15344	E3 ubiquitin-protein ligase Midline-1	MID1	30.618	15	21	9	667	75.2
Q9HCI7	E3 ubiquitin-protein ligase MSL2	MSL2	8.743	4	5	2	577	62.5
O75592	E3 ubiquitin-protein ligase MYCBP2	MYCBP2	149.868	9	85	34	4678	513.3
P46934	E3 ubiquitin-protein ligase NEDD4	NEDD4	131.428	14	120	15	1319	149
Q96PU5	E3 ubiquitin-protein ligase NEDD4-like	NEDD4L	30.139	7	25	2	975	111.9
Q96FA3	E3 ubiquitin-protein ligase pellino homolog 1	PELI1	4.934	10	3	2	418	46.3
O60927	E3 ubiquitin-protein ligase PPP1R11	PPP1R11	12.345	13	6	2	126	13.9
O43164	E3 ubiquitin-protein ligase Praja-2	PJA2	11.486	2	5	1	708	78.2
Q9NS91	E3 ubiquitin-protein ligase RAD18	RAD18	6.909	5	8	3	495	56.2
Q7Z6E9	E3 ubiquitin-protein ligase RBBP6	RBBP6	99.756	11	54	17	1792	201.4
Q06587	E3 ubiquitin-protein ligase RING1	RING1	27.262	15	15	3	406	42.4
Q99496	E3 ubiquitin-protein ligase RING2	RNF2	63.136	32	40	8	336	37.6
Q9NVW2	E3 ubiquitin-protein ligase RLIM	RLIM	15.953	4	8	2	624	68.5
O15541	E3 ubiquitin-protein ligase RNF113A	RNF113A	53.117	24	32	11	343	38.8
Q9Y508	E3 ubiquitin-protein ligase RNF114	RNF114	9.161	10	4	2	228	25.7
Q5XPI4	E3 ubiquitin-protein ligase RNF123	RNF123	55.408	9	26	10	1314	148.4
O43567	E3 ubiquitin-protein ligase RNF13	RNF13	6.223	5	4	3	381	42.8
Q8WU17	E3 ubiquitin-protein ligase RNF139	RNF139	7.884	3	4	3	664	75.9
Q8NC42	E3 ubiquitin-protein ligase RNF149	RNF149	3.473	3	2	1	400	43.1
Q96GF1	E3 ubiquitin-protein ligase RNF185	RNF185	4.909	14	6	3	192	20.4
Q63HN8	E3 ubiquitin-protein ligase RNF213	RNF213	58.037	3	41	13	5207	591
Q9NWF9	E3 ubiquitin-protein ligase RNF216	RNF216	7.668	2	7	2	866	99.3
Q5VTB9	E3 ubiquitin-protein ligase RNF220	RNF220	8.696	4	4	2	566	62.7
Q96BH1	E3 ubiquitin-protein ligase RNF25	RNF25	19.047	9	11	3	459	51.2
Q96EP0	E3 ubiquitin-protein ligase RNF31	RNF31	22.307	5	13	5	1072	119.6
Q99942	E3 ubiquitin-protein ligase RNF5	RNF5	3.376	17	5	2	180	19.9
Q9Y252	E3 ubiquitin-protein ligase RNF6	RNF6	8.939	3	1	1	685	78
Q7Z6J0	E3 ubiquitin-protein ligase SH3RF1	SH3RF1	51.469	14	22	10	888	93.1
Q149N8	E3 ubiquitin-protein ligase SHPRH	SHPRH	40.942	6	18	9	1683	193
Q9HCE7	E3 ubiquitin-protein ligase SMURF1	SMURF1	23.019	9	13	1	757	86.1
Q9HAU4	E3 ubiquitin-protein ligase SMURF2	SMURF2	51.107	17	29	8	748	86.1
Q86TM6	E3 ubiquitin-protein ligase synoviolin	SYVN1	13.783	5	10	4	617	67.6
A0AVI4	E3 ubiquitin-protein ligase TM129	TMEM129	3.885	3	3	1	362	40.4
Q6Q0C0	E3 ubiquitin-protein ligase TRAF7	TRAF7	36.947	16	23	8	670	74.6
O60858	E3 ubiquitin-protein ligase TRIM13	TRIM13	5.972	5	2	2	407	47
Q13049	E3 ubiquitin-protein ligase TRIM32	TRIM32	74.676	17	36	8	653	71.9
Q9UPN9	E3 ubiquitin-protein ligase TRIM33	TRIM33	82.871	12	55	11	1127	122.5
O94972	E3 ubiquitin-protein ligase TRIM37	TRIM37	7.549	2	4	2	964	107.8
Q8WV44	E3 ubiquitin-protein ligase TRIM41	TRIM41	5.603	4	2	2	630	71.6
Q96LD4	E3 ubiquitin-protein ligase TRIM47	TRIM47	39.052	11	34	8	638	69.5
Q9BRZ2	E3 ubiquitin-protein ligase TRIM56	TRIM56	9.118	5	6	4	755	81.4
Q14669	E3 ubiquitin-protein ligase TRIP12	TRIP12	263.827	26	169	48	1992	220.3
P53804	E3 ubiquitin-protein ligase TTC3	TTC3	21.318	3	10	5	2025	229.7
Q8IWV7	E3 ubiquitin-protein ligase UBR1	UBR1	14.857	2	7	4	1749	200.1
Q8IWV8	E3 ubiquitin-protein ligase UBR2	UBR2	64.118	7	50	16	1755	200.4
Q6ZT12	E3 ubiquitin-protein ligase UBR3	UBR3	48.453	10	42	14	1888	212.3
Q5T4S7	E3 ubiquitin-protein ligase UBR4	UBR4	473.179	17	269	87	5183	573.5
O95071	E3 ubiquitin-protein ligase UBR5	UBR5	252.911	20	125	45	2799	309.2
Q96T88	E3 ubiquitin-protein ligase UHRF1	UHRF1	4.641	1	3	1	793	89.8
Q96PU4	E3 ubiquitin-protein ligase UHRF2	UHRF2	22.127	9	11	4	802	89.9
P98170	E3 ubiquitin-protein ligase XIAP	XIAP	34.624	9	19	5	497	56.6
Q96JP5	E3 ubiquitin-protein ligase ZFP91	ZFP91	3.809	4	4	2	570	63.4
Q86UK7	E3 ubiquitin-protein ligase ZNF598	ZNF598	22.105	4	13	4	904	98.6
Q8NHG8	E3 ubiquitin-protein ligase ZNRF2	ZNRF2	6.616	10	5	2	242	24.1
Q7L5Y9	E3 ubiquitin-protein transferase MAEA	MAEA	43.363	22	34	11	396	45.3
Q9H871	E3 ubiquitin-protein transferase RMND5A	RMND5A	45.73	31	27	10	391	44
O94874	E3 UFM1-protein ligase 1	UFL1	105.559	22	77	18	794	89.5
Q15075	Early endosome antigen 1	EEA1	234.821	24	134	33	1411	162.4
P18146	Early growth response protein 1	EGR1	4.453	2	2	1	543	57.5
Q53HC9	EARP and GARP complex-interacting protein 1	EIPR1	34.768	17	18	5	387	43.6
O95834	Echinoderm microtubule-associated protein-like 2	EML2	75.855	16	60	12	649	70.6
Q32P44	Echinoderm microtubule-associated protein-like 3	EML3	74.901	15	37	12	896	95.1
Q9HC35	Echinoderm microtubule-associated protein-like 4	EML4	74.821	15	46	15	981	108.8
Q6ZMW3	Echinoderm microtubule-associated protein-like 6	EML6	6.219	1	4	2	1958	217.8
O60447	Ecotropic viral integration site 5 protein homolog	EVI5	37.028	9	22	7	810	92.9
O14682	Ectoderm-neural cortex protein 1	ENC1	4.074	2	2	1	589	66.1
Q9HCE0	Ectopic P granules protein 5 homolog	EPG5	12.165	2	7	4	2579	292.3
Q8N6R0	eEF1A lysine and N-terminal methyltransferase	EEF1AKNMT	56.046	15	44	11	699	78.7
O75071	EF-hand calcium-binding domain-containing protein 14	EFCAB14	16.882	6	7	4	495	55
Q96C19	EF-hand domain-containing protein D2	EFHD2	97.748	35	79	15	240	26.7
Q5NDL2	EGF domain-specific O-linked N-acetylglucosamine transferase	EOGT	9.786	2	3	1	527	62
Q12805	EGF-containing fibulin-like extracellular matrix protein 1	EFEMP1	22.123	10	10	3	493	54.6
Q9GZT9	Egl nine homolog 1	EGLN1	24.812	14	16	6	426	46
Q8NDI1	EH domain-binding protein 1	EHBP1	84.184	15	48	15	1231	139.9
Q8N3D4	EH domain-binding protein 1-like protein 1	EHBP1L1	31.176	5	17	4	1523	161.8
Q9H4M9	EH domain-containing protein 1	EHD1	327.679	62	214	24	534	60.6
Q9NZN4	EH domain-containing protein 2	EHD2	116.803	40	70	18	543	61.1
Q9NZN3	EH domain-containing protein 3	EHD3	142.098	38	102	9	535	60.8
Q9H223	EH domain-containing protein 4	EHD4	262.1	64	185	26	541	61.1
Q92616	eIF-2-alpha kinase activator GCN1	GCN1	582.705	30	339	86	2671	292.6
Q9P2K8	eIF-2-alpha kinase GCN2	EIF2AK4	50.844	6	22	7	1649	186.8
Q96S44	EKC/KEOPS complex subunit TP53RK	TP53RK	7.599	4	6	1	253	28.1
Q9Y3C4	EKC/KEOPS complex subunit TPRKB	TPRKB	3.266	4	6	1	175	19.6
Q15717	ELAV-like protein 1	ELAVL1	116.561	61	86	18	326	36.1
Q12926	ELAV-like protein 2	ELAVL2	40.562	26	23	7	359	39.5
P13804	Electron transfer flavoprotein subunit alpha, mitochondrial	ETFA	30.999	13	17	3	333	35.1
P38117	Electron transfer flavoprotein subunit beta	ETFB	11.394	19	5	4	255	27.8
Q16134	Electron transfer flavoprotein-ubiquinone oxidoreductase, mitochondrial	ETFDH	35.588	13	31	8	617	68.5
Q2Y0W8	Electroneutral sodium bicarbonate exchanger 1	SLC4A8	7.904	2	6	1	1093	122.9
Q8IUD2	ELKS/Rab6-interacting/CAST family member 1	ERC1	325.761	35	197	46	1116	128
Q96JC9	ELL-associated factor 1	EAF1	4.806	8	7	3	268	29
P68104	Elongation factor 1-alpha 1	EEF1A1	485.265	69	832	23	462	50.1
Q05639	Elongation factor 1-alpha 2	EEF1A2	152.347	41	247	1	463	50.4
P24534	Elongation factor 1-beta	EEF1B2	97.997	55	127	13	225	24.7
P29692	Elongation factor 1-delta	EEF1D	136.928	48	104	15	281	31.1
P26641	Elongation factor 1-gamma	EEF1G	219.145	56	229	29	437	50.1
P13639	Elongation factor 2	EEF2	776.751	70	1081	76	858	95.3
Q96RP9	Elongation factor G, mitochondrial	GFM1	160.804	23	109	20	751	83.4
P43897	Elongation factor Ts, mitochondrial	TSFM	17.156	7	12	4	325	35.4
P49411	Elongation factor Tu, mitochondrial	TUFM	185.836	54	113	21	452	49.5
Q7Z2Z2	Elongation factor-like GTPase 1	EFL1	73.247	11	71	15	1120	125.4
O95163	Elongator complex protein 1	ELP1	94.636	7	60	10	1332	150.2
Q6IA86	Elongator complex protein 2	ELP2	14.68	4	14	4	826	92.4
Q9H9T3	Elongator complex protein 3	ELP3	105.762	29	80	16	547	62.2
Q14241	Elongin-A	ELOA	33.147	10	23	7	798	89.9
Q15370	Elongin-B	ELOB	79.996	54	54	12	118	13.1
Q15369	Elongin-C	ELOC	76.147	55	64	7	112	12.5
O43281	Embryonal Fyn-associated substrate	EFS	14.243	6	10	3	561	58.8
P50402	Emerin	EMD	16.832	7	11	4	254	29
Q9Y6C2	EMILIN-1	EMILIN1	15.951	4	10	2	1016	106.6
O94919	Endonuclease domain-containing 1 protein	ENDOD1	12.986	3	9	2	500	55
Q14249	Endonuclease G, mitochondrial	ENDOG	31.805	23	17	5	297	32.6
Q7L9B9	Endonuclease/exonuclease/phosphatase family domain-containing protein 1	EEPD1	24.307	7	12	3	569	62.4
Q99961	Endophilin-A2	SH3GL1	142.46	39	91	21	368	41.5
Q9Y371	Endophilin-B1	SH3GLB1	125.551	43	78	17	365	40.8
Q9NR46	Endophilin-B2	SH3GLB2	80.394	39	58	16	395	43.9
Q9NZ08	Endoplasmic reticulum aminopeptidase 1	ERAP1	72.456	10	46	9	941	107.2
P11021	Endoplasmic reticulum chaperone BiP	HSPA5	810.944	73	978	74	654	72.3
Q9C0E8	Endoplasmic reticulum junction formation protein lunapark	LNPK	38.781	15	34	8	428	47.7
Q96DZ1	Endoplasmic reticulum lectin 1	ERLEC1	58.384	21	39	10	483	54.8
Q9UKM7	Endoplasmic reticulum mannosyl-oligosaccharide 1,2-alpha-mannosidase	MAN1B1	11.098	3	5	2	699	79.5
Q14494	Endoplasmic reticulum membrane sensor NFE2L1	NFE2L1	12.506	4	4	3	772	84.7
Q7Z2K6	Endoplasmic reticulum metallopeptidase 1	ERMP1	40.356	9	22	5	904	100.2
Q92791	Endoplasmic reticulum protein SC65	P3H4	43.429	17	29	8	437	50.3
P30040	Endoplasmic reticulum resident protein 29	ERP29	105.726	45	71	12	261	29
Q9BS26	Endoplasmic reticulum resident protein 44	ERP44	97.34	35	72	15	406	46.9
Q9HD20	Endoplasmic reticulum transmembrane helix translocase	ATP13A1	127.24	20	70	24	1204	132.9
Q969X5	Endoplasmic reticulum-Golgi intermediate compartment protein 1	ERGIC1	41.519	25	25	8	290	32.6
Q96RQ1	Endoplasmic reticulum-Golgi intermediate compartment protein 2	ERGIC2	15.971	6	10	2	377	42.5
Q9Y282	Endoplasmic reticulum-Golgi intermediate compartment protein 3	ERGIC3	20.688	19	17	7	383	43.2
P14625	Endoplasmin	HSP90B1	613.886	60	717	55	803	92.4
Q9UPY3	Endoribonuclease Dicer	DICER1	49.631	7	20	11	1922	218.5
O60869	Endothelial differentiation-related factor 1	EDF1	51.922	59	53	13	148	16.4
P42892	Endothelin-converting enzyme 1	ECE1	3.894	2	1	1	770	87.1
Q92556	Engulfment and cell motility protein 1	ELMO1	101.997	23	76	10	727	83.8
Q96JJ3	Engulfment and cell motility protein 2	ELMO2	154.176	30	86	17	720	82.6
Q96F86	Enhancer of mRNA-decapping protein 3	EDC3	73.717	21	40	11	508	56
Q6P2E9	Enhancer of mRNA-decapping protein 4	EDC4	268.249	27	173	35	1401	151.6
Q9H2F5	Enhancer of polycomb homolog 1	EPC1	7.604	1	5	1	836	93.4
Q52LR7	Enhancer of polycomb homolog 2	EPC2	7.381	1	5	1	807	91
P84090	Enhancer of rudimentary homolog	ERH	62.477	63	60	9	104	12.3
Q9UHY7	Enolase-phosphatase E1	ENOPH1	33.289	21	34	6	261	28.9
Q9BV79	Enoyl-[acyl-carrier-protein] reductase, mitochondrial	MECR	6.306	6	5	3	373	40.4
P42126	Enoyl-CoA delta isomerase 1, mitochondrial	ECI1	6.875	7	6	2	302	32.8
O75521	Enoyl-CoA delta isomerase 2	ECI2	9.64	3	8	2	394	43.6
P30084	Enoyl-CoA hydratase, mitochondrial	ECHS1	38.546	17	24	5	290	31.4
Q92817	Envoplakin	EVPL	38.021	7	17	10	2033	231.5
Q8N5V2	Ephexin-1	NGEF	11.6	5	4	2	710	82.4
P29317	Ephrin type-A receptor 2	EPHA2	87.507	18	45	14	976	108.2
Q9UF33	Ephrin type-A receptor 6	EPHA6	3.785	1	3	2	1036	116.3
P00533	Epidermal growth factor receptor	EGFR	6.842	2	4	1	1210	134.2
Q12929	Epidermal growth factor receptor kinase substrate 8	EPS8	41.747	11	20	8	822	91.8
Q9H6S3	Epidermal growth factor receptor kinase substrate 8-like protein 2	EPS8L2	18.427	7	13	4	715	80.6
P42566	Epidermal growth factor receptor substrate 15	EPS15	147.943	22	97	19	896	98.6
Q9UBC2	Epidermal growth factor receptor substrate 15-like 1	EPS15L1	149.975	23	100	24	864	94.2
Q8N3Y7	Epidermal retinol dehydrogenase 2	SDR16C5	3.863	3	6	1	309	34.1
Q9Y2E5	Epididymis-specific alpha-mannosidase	MAN2B2	13.538	1	9	2	1009	113.9
P58107	Epiplakin	EPPK1	108.539	14	68	7	5088	555.3
Q08345	Epithelial discoidin domain-containing receptor 1	DDR1	10.343	4	9	3	913	101.1
Q7L775	EPM2A-interacting protein 1	EPM2AIP1	24.453	8	12	4	607	70.3
P07099	Epoxide hydrolase 1	EPHX1	7.347	2	6	1	455	52.9
Q9Y6I3	Epsin-1	EPN1	39.87	13	28	9	576	60.3
O95208	Epsin-2	EPN2	10.74	3	7	2	641	68.4
Q92611	ER degradation-enhancing alpha-mannosidase-like protein 1	EDEM1	7.178	5	5	3	657	73.7
Q9BV94	ER degradation-enhancing alpha-mannosidase-like protein 2	EDEM2	14.436	10	9	4	578	64.7
Q9BZQ6	ER degradation-enhancing alpha-mannosidase-like protein 3	EDEM3	186.958	35	100	32	932	104.6
Q8N766	ER membrane protein complex subunit 1	EMC1	116.869	18	70	17	993	111.7
Q5UCC4	ER membrane protein complex subunit 10	EMC10	10.302	6	12	3	262	27.3
Q15006	ER membrane protein complex subunit 2	EMC2	57.009	24	34	10	297	34.8
Q9P0I2	ER membrane protein complex subunit 3	EMC3	67.046	36	40	11	261	29.9
Q5J8M3	ER membrane protein complex subunit 4	EMC4	33.368	31	27	5	183	20.1
Q9BV81	ER membrane protein complex subunit 6	EMC6	4.082	11	6	1	110	12
Q9NPA0	ER membrane protein complex subunit 7	EMC7	18.338	19	16	4	242	26.5
O43402	ER membrane protein complex subunit 8	EMC8	26.305	25	16	6	210	23.8
Q9UJM3	ERBB receptor feedback inhibitor 1	ERRFI1	3.556	5	1	1	462	50.5
Q96RT1	Erbin	ERBIN	55.298	9	28	7	1412	158.2
Q9UKR5	Ergosterol biosynthetic protein 28 homolog	ERG28	4.306	11	3	1	140	15.9
O43414	ERI1 exoribonuclease 3	ERI3	6.57	5	8	2	337	37.2
O75477	Erlin-1	ERLIN1	81.855	26	48	12	348	39.1
O94905	Erlin-2	ERLIN2	117.552	39	75	11	339	37.8
Q96HE7	ERO1-like protein alpha	ERO1A	91.594	28	67	12	468	54.4
Q86YB8	ERO1-like protein beta	ERO1B	22.597	9	13	3	467	53.5
Q9H501	ESF1 homolog	ESF1	79.545	15	56	17	851	98.7
Q8NBQ5	Estradiol 17-beta-dehydrogenase 11	HSD17B11	11.211	8	11	3	300	32.9
Q92506	Estradiol 17-beta-dehydrogenase 8	HSD17B8	26.55	10	12	2	261	27
[truncated: 4,607 more rows]

## Sheet: Table S3
Table S3. Identified proteins from TMTpro-labeled spheroids derived from human bronchial/tracheal epithelial cells
a PSM represents peptide spectrum match, which corresponds to tandem MS/MS spectrum matched to identification of a protein.
b AAs and c MW represent, respectively, amino acids and molecular weight.
d N/A indicates that the gene symbol for the corresponding protein is not available.
Accession No.	Protein Description	Gene Symbol	Sum PEP Score	Coverage [%]	# PSMsa	# Unique Peptides	# AAsb	MWc [kDa]
Q9C0C9	(E3-independent) E2 ubiquitin-conjugating enzyme	UBE2O	74.062	16	43	18	1292	141.2
Q8TB40	(Lyso)-N-acylphosphatidylethanolamine lipase	ABHD4	3.977	8	5	2	342	38.8
O14874	[3-methyl-2-oxobutanoate dehydrogenase [lipoamide]] kinase, mitochondrial	BCKDK	6.123	5	3	1	412	46.3
Q8TDZ2	[F-actin]-monooxygenase MICAL1	MICAL1	36.306	17	24	13	1067	117.8
O94851	[F-actin]-monooxygenase MICAL2	MICAL2	16.773	4	9	2	1124	126.6
Q7RTP6	[F-actin]-monooxygenase MICAL3	MICAL3	61.218	10	34	14	2002	224.2
Q15118	[Pyruvate dehydrogenase (acetyl-transferring)] kinase isozyme 1, mitochondrial	PDK1	35.325	22	20	7	436	49.2
Q15119	[Pyruvate dehydrogenase (acetyl-transferring)] kinase isozyme 2, mitochondrial	PDK2	20.077	11	15	3	407	46.1
Q15120	[Pyruvate dehydrogenase (acetyl-transferring)] kinase isozyme 3, mitochondrial	PDK3	42.028	23	19	7	406	46.9
Q9P0J1	[Pyruvate dehydrogenase [acetyl-transferring]]-phosphatase 1, mitochondrial	PDP1	59.696	23	29	9	537	61
Q9BV57	1,2-dihydroxy-3-keto-5-methylthiopentene dioxygenase	ADI1	32.561	53	26	7	179	21.5
Q04446	1,4-alpha-glucan-branching enzyme	GBE1	130.571	34	79	22	702	80.4
P61604	10 kDa heat shock protein, mitochondrial	HSPE1	134.102	93	178	19	102	10.9
Q15029	116 kDa U5 small nuclear ribonucleoprotein component	EFTUD2	270.746	48	168	36	972	109.4
A6NJ78	12S rRNA N4-methylcytidine (m4C) methyltransferase	METTL15	8.812	7	4	2	407	46.1
Q9NRX4	14 kDa phosphohistidine phosphatase	PHPT1	32.855	39	27	6	125	13.8
P31946	14-3-3 protein beta/alpha	YWHAB	290.94	66	408	14	246	28.1
P62258	14-3-3 protein epsilon	YWHAE	323.642	80	534	25	255	29.2
Q04917	14-3-3 protein eta	YWHAH	243.238	59	315	17	246	28.2
P61981	14-3-3 protein gamma	YWHAG	232.978	65	345	15	247	28.3
P31947	14-3-3 protein sigma	SFN	403.036	83	813	30	248	27.8
P27348	14-3-3 protein theta	YWHAQ	223.55	76	333	17	245	27.7
P63104	14-3-3 protein zeta/delta	YWHAZ	342.831	78	499	22	245	27.7
P15428	15-hydroxyprostaglandin dehydrogenase [NAD(+)]	HPGD	52.986	35	31	8	266	29
P37059	17-beta-hydroxysteroid dehydrogenase type 2	HSD17B2	34.813	25	13	6	387	42.8
Q9C0C2	182 kDa tankyrase-1-binding protein	TNKS1BP1	639.843	58	392	83	1729	181.7
Q8WTS1	1-acylglycerol-3-phosphate O-acyltransferase ABHD5	ABHD5	29.814	14	12	3	349	39.1
Q99943	1-acyl-sn-glycerol-3-phosphate acyltransferase alpha	AGPAT1	14.345	11	11	3	283	31.7
Q9NUQ2	1-acyl-sn-glycerol-3-phosphate acyltransferase epsilon	AGPAT5	32.785	22	13	6	364	42
Q9NRZ7	1-acyl-sn-glycerol-3-phosphate acyltransferase gamma	AGPAT3	8.501	8	6	3	376	43.4
Q9Y2I7	1-phosphatidylinositol 3-phosphate 5-kinase	PIKFYVE	6.334	1	2	2	2098	237
Q01970	1-phosphatidylinositol 4,5-bisphosphate phosphodiesterase beta-3	PLCB3	156.962	32	92	31	1234	138.7
Q15147	1-phosphatidylinositol 4,5-bisphosphate phosphodiesterase beta-4	PLCB4	5.504	1	2	2	1175	134.4
P51178	1-phosphatidylinositol 4,5-bisphosphate phosphodiesterase delta-1	PLCD1	65.055	19	41	11	756	85.6
Q8N3E9	1-phosphatidylinositol 4,5-bisphosphate phosphodiesterase delta-3	PLCD3	6.945	3	2	1	789	89.2
Q4KWH8	1-phosphatidylinositol 4,5-bisphosphate phosphodiesterase eta-1	PLCH1	6.498	0	19	1	1693	189.1
O75038	1-phosphatidylinositol 4,5-bisphosphate phosphodiesterase eta-2	PLCH2	35.114	8	18	8	1416	154.6
P19174	1-phosphatidylinositol 4,5-bisphosphate phosphodiesterase gamma-1	PLCG1	61.088	12	30	12	1290	148.4
P16885	1-phosphatidylinositol 4,5-bisphosphate phosphodiesterase gamma-2	PLCG2	11.945	4	6	4	1265	147.8
Q9BZG8	2-(3-amino-3-carboxypropyl)histidine synthase subunit 1	DPH1	4.171	3	3	1	443	48.8
Q9BQC3	2-(3-amino-3-carboxypropyl)histidine synthase subunit 2	DPH2	21.049	8	9	2	489	52.1
P09543	2',3'-cyclic-nucleotide 3'-phosphodiesterase	CNP	94.329	33	50	15	421	47.5
Q16698	2,4-dienoyl-CoA reductase [(3E)-enoyl-CoA-producing], mitochondrial	DECR1	132.355	55	68	17	335	36
Q6L8Q7	2',5'-phosphodiesterase 12	PDE12	44.229	19	32	8	609	67.3
Q05823	2-5A-dependent ribonuclease	RNASEL	10.828	5	8	4	741	83.5
P29728	2'-5'-oligoadenylate synthase 2	OAS2	8.087	2	2	1	719	82.4
Q9Y6K5	2'-5'-oligoadenylate synthase 3	OAS3	43.951	11	27	10	1087	121.1
Q99460	26S proteasome non-ATPase regulatory subunit 1	PSMD1	341.712	44	231	39	953	105.8
O75832	26S proteasome non-ATPase regulatory subunit 10	PSMD10	59.718	42	37	10	226	24.4
O00231	26S proteasome non-ATPase regulatory subunit 11	PSMD11	315.153	70	195	37	422	47.4
O00232	26S proteasome non-ATPase regulatory subunit 12	PSMD12	256.758	49	153	32	456	52.9
Q9UNM6	26S proteasome non-ATPase regulatory subunit 13	PSMD13	199.883	61	125	24	376	42.9
O00487	26S proteasome non-ATPase regulatory subunit 14	PSMD14	146.973	52	118	14	310	34.6
Q13200	26S proteasome non-ATPase regulatory subunit 2	PSMD2	370.363	47	254	46	908	100.1
O43242	26S proteasome non-ATPase regulatory subunit 3	PSMD3	275.521	61	194	40	534	60.9
P55036	26S proteasome non-ATPase regulatory subunit 4	PSMD4	137.669	37	84	14	377	40.7
Q16401	26S proteasome non-ATPase regulatory subunit 5	PSMD5	132.819	37	73	16	504	56.2
Q15008	26S proteasome non-ATPase regulatory subunit 6	PSMD6	154.737	48	116	27	389	45.5
P51665	26S proteasome non-ATPase regulatory subunit 7	PSMD7	125.518	49	56	14	324	37
P48556	26S proteasome non-ATPase regulatory subunit 8	PSMD8	88.451	43	69	17	350	39.6
O00233	26S proteasome non-ATPase regulatory subunit 9	PSMD9	47.285	29	30	7	223	24.7
P62333	26S proteasome regulatory subunit 10B	PSMC6	253.958	67	216	31	389	44.1
P62191	26S proteasome regulatory subunit 4	PSMC1	240.133	64	174	33	440	49.2
P17980	26S proteasome regulatory subunit 6A	PSMC3	388.768	67	260	30	439	49.2
P43686	26S proteasome regulatory subunit 6B	PSMC4	237.532	61	142	29	418	47.3
P35998	26S proteasome regulatory subunit 7	PSMC2	302.011	64	219	34	433	48.6
P62195	26S proteasome regulatory subunit 8	PSMC5	333.669	67	216	34	406	45.6
Q13442	28 kDa heat- and acid-stable phosphoprotein	PDAP1	88.325	64	63	15	181	20.6
P82664	28S ribosomal protein S10, mitochondrial	MRPS10	34.111	23	14	4	201	23
P82912	28S ribosomal protein S11, mitochondrial	MRPS11	6.148	8	3	1	194	20.6
O60783	28S ribosomal protein S14, mitochondrial	MRPS14	7.361	12	4	1	128	15.1
P82914	28S ribosomal protein S15, mitochondrial	MRPS15	8.264	13	4	3	257	29.8
Q9Y3D3	28S ribosomal protein S16, mitochondrial	MRPS16	23.479	36	13	5	137	15.3
Q9Y2R5	28S ribosomal protein S17, mitochondrial	MRPS17	8.188	7	8	1	130	14.5
Q9Y676	28S ribosomal protein S18b, mitochondrial	MRPS18B	16.066	22	11	4	258	29.4
Q9Y399	28S ribosomal protein S2, mitochondrial	MRPS2	6.154	6	3	2	296	33.2
P82921	28S ribosomal protein S21, mitochondrial	MRPS21	6.487	22	5	2	87	10.7
P82650	28S ribosomal protein S22, mitochondrial	MRPS22	59.969	34	39	11	360	41.3
Q9Y3D9	28S ribosomal protein S23, mitochondrial	MRPS23	29.757	48	21	8	190	21.8
Q96EL2	28S ribosomal protein S24, mitochondrial	MRPS24	6.185	5	4	2	167	19
P82663	28S ribosomal protein S25, mitochondrial	MRPS25	18.255	31	8	4	173	20.1
Q9BYN8	28S ribosomal protein S26, mitochondrial	MRPS26	44.367	47	25	10	205	24.2
Q92552	28S ribosomal protein S27, mitochondrial	MRPS27	61.127	27	36	10	414	47.6
Q9Y2Q9	28S ribosomal protein S28, mitochondrial	MRPS28	20.629	31	12	5	187	20.8
P51398	28S ribosomal protein S29, mitochondrial	DAP3	52.933	28	25	9	398	45.5
Q92665	28S ribosomal protein S31, mitochondrial	MRPS31	73.219	38	29	13	395	45.3
Q9Y291	28S ribosomal protein S33, mitochondrial	MRPS33	14.307	37	5	3	106	12.6
P82930	28S ribosomal protein S34, mitochondrial	MRPS34	19.187	36	16	6	218	25.6
P82673	28S ribosomal protein S35, mitochondrial	MRPS35	44.124	38	26	8	323	36.8
P82909	28S ribosomal protein S36, mitochondrial	MRPS36	55.571	61	32	6	103	11.5
P82932	28S ribosomal protein S6, mitochondrial	MRPS6	9.826	22	5	3	125	14.2
Q9Y2R9	28S ribosomal protein S7, mitochondrial	MRPS7	22.475	19	9	4	242	28.1
P82933	28S ribosomal protein S9, mitochondrial	MRPS9	21.214	19	9	6	396	45.8
O75600	2-amino-3-ketobutyrate coenzyme A ligase, mitochondrial	GCAT	15.667	9	3	2	419	45.3
Q96SZ5	2-aminoethanethiol dioxygenase	ADO	14.323	18	7	3	270	29.7
O43598	2'-deoxynucleoside 5'-phosphate N-hydrolase 1	DNPH1	16.848	14	8	3	174	19.1
Q9UJ83	2-hydroxyacyl-CoA lyase 1	HACL1	36.872	21	21	10	578	63.7
A1L0T0	2-hydroxyacyl-CoA lyase 2	ILVBL	125.508	30	45	15	632	67.8
P52758	2-iminobutanoate/2-iminopropanoate deaminase	RIDA	17.402	26	7	2	137	14.5
Q6PK18	2-oxoglutarate and iron-dependent oxygenase domain-containing protein 3	OGFOD3	3.597	4	1	1	319	35.6
Q02218	2-oxoglutarate dehydrogenase, mitochondrial	OGDH	315.44	43	153	37	1023	115.9
Q9ULD0	2-oxoglutarate dehydrogenase-like, mitochondrial	OGDHL	50.624	9	31	2	1010	114.4
P12694	2-oxoisovalerate dehydrogenase subunit alpha, mitochondrial	BCKDHA	71.901	36	37	12	445	50.4
O95861	3'(2'),5'-bisphosphate nucleotidase 1	BPNT1	81.111	32	54	9	308	33.4
Q9H6S0	3'-5' RNA helicase YTHDC2	YTHDC2	31.018	7	15	6	1430	160.1
Q9BYD6	39S ribosomal protein L1, mitochondrial	MRPL1	69.901	36	38	13	325	36.9
Q7Z7H8	39S ribosomal protein L10, mitochondrial	MRPL10	7.921	4	4	1	261	29.3
Q9Y3B7	39S ribosomal protein L11, mitochondrial	MRPL11	86.409	67	47	12	192	20.7
P52815	39S ribosomal protein L12, mitochondrial	MRPL12	95.789	51	83	10	198	21.3
Q9BYD1	39S ribosomal protein L13, mitochondrial	MRPL13	24.383	32	13	5	178	20.7
Q6P1L8	39S ribosomal protein L14, mitochondrial	MRPL14	12.999	26	9	3	145	15.9
Q9P015	39S ribosomal protein L15, mitochondrial	MRPL15	35.608	32	19	7	296	33.4
Q9NX20	39S ribosomal protein L16, mitochondrial	MRPL16	14.909	15	11	3	251	28.4
Q9NRX2	39S ribosomal protein L17, mitochondrial	MRPL17	12.349	18	12	4	175	20
Q9H0U6	39S ribosomal protein L18, mitochondrial	MRPL18	8.455	14	5	3	180	20.6
P49406	39S ribosomal protein L19, mitochondrial	MRPL19	15.31	21	10	4	292	33.5
Q5T653	39S ribosomal protein L2, mitochondrial	MRPL2	7.154	8	2	1	305	33.3
Q9BYC9	39S ribosomal protein L20, mitochondrial	MRPL20	5.629	13	5	2	149	17.4
Q7Z2W9	39S ribosomal protein L21, mitochondrial	MRPL21	20.579	24	9	4	205	22.8
Q9NWU5	39S ribosomal protein L22, mitochondrial	MRPL22	8.673	11	4	2	206	23.6
Q16540	39S ribosomal protein L23, mitochondrial	MRPL23	5.091	20	3	2	153	17.8
Q96A35	39S ribosomal protein L24, mitochondrial	MRPL24	18.774	24	13	5	216	24.9
Q9P0M9	39S ribosomal protein L27, mitochondrial	MRPL27	10.544	28	4	3	148	16.1
Q13084	39S ribosomal protein L28, mitochondrial	MRPL28	24.05	30	13	6	256	30.1
P09001	39S ribosomal protein L3, mitochondrial	MRPL3	8.186	7	8	3	348	38.6
Q8TCC3	39S ribosomal protein L30, mitochondrial	MRPL30	3.954	6	2	1	161	18.5
Q9BYC8	39S ribosomal protein L32, mitochondrial	MRPL32	6.403	15	3	2	188	21.4
Q9BZE1	39S ribosomal protein L37, mitochondrial	MRPL37	33.31	23	19	7	423	48.1
Q96DV4	39S ribosomal protein L38, mitochondrial	MRPL38	10.854	10	8	4	380	44.6
Q9NYK5	39S ribosomal protein L39, mitochondrial	MRPL39	69.522	35	43	11	338	38.7
Q9BYD3	39S ribosomal protein L4, mitochondrial	MRPL4	38.053	30	15	6	311	34.9
Q9NQ50	39S ribosomal protein L40, mitochondrial	MRPL40	41.433	38	15	5	206	24.5
Q8IXM3	39S ribosomal protein L41, mitochondrial	MRPL41	18.001	18	12	2	137	15.4
Q9Y6G3	39S ribosomal protein L42, mitochondrial	MRPL42	4.886	15	2	1	142	16.7
Q8N983	39S ribosomal protein L43, mitochondrial	MRPL43	26.897	25	15	6	215	23.4
Q9H9J2	39S ribosomal protein L44, mitochondrial	MRPL44	57.004	18	28	7	332	37.5
Q9BRJ2	39S ribosomal protein L45, mitochondrial	MRPL45	27.109	21	17	8	306	35.3
Q9H2W6	39S ribosomal protein L46, mitochondrial	MRPL46	44.814	32	24	7	279	31.7
Q9HD33	39S ribosomal protein L47, mitochondrial	MRPL47	6.357	9	3	2	250	29.4
Q96GC5	39S ribosomal protein L48, mitochondrial	MRPL48	18.586	16	6	4	212	23.9
Q13405	39S ribosomal protein L49, mitochondrial	MRPL49	60.045	41	37	9	166	19.2
Q8N5N7	39S ribosomal protein L50, mitochondrial	MRPL50	50.659	56	19	7	158	18.3
Q86TS9	39S ribosomal protein L52, mitochondrial	MRPL52	11.148	39	4	2	123	13.7
Q96EL3	39S ribosomal protein L53, mitochondrial	MRPL53	12.812	22	12	2	112	12.1
Q7Z7F7	39S ribosomal protein L55, mitochondrial	MRPL55	18.333	30	11	3	128	15.1
Q9BYD2	39S ribosomal protein L9, mitochondrial	MRPL9	32.069	19	12	5	267	30.2
Q9NP92	39S ribosomal protein S30, mitochondrial	MRPS30	20.096	13	9	3	439	50.3
Q15125	3-beta-hydroxysteroid-Delta(8),Delta(7)-isomerase	EBP	22.634	17	16	3	230	26.3
P04035	3-hydroxy-3-methylglutaryl-coenzyme A reductase	HMGCR	13.516	3	5	2	888	97.4
Q99714	3-hydroxyacyl-CoA dehydrogenase type-2	HSD17B10	236.374	74	134	15	261	26.9
Q9BUT1	3-hydroxybutyrate dehydrogenase type 2	BDH2	52.408	29	33	8	245	26.7
P31937	3-hydroxyisobutyrate dehydrogenase, mitochondrial	HIBADH	113.725	40	51	11	336	35.3
Q6NVY1	3-hydroxyisobutyryl-CoA hydrolase, mitochondrial	HIBCH	55.93	32	32	11	386	43.5
P42765	3-ketoacyl-CoA thiolase, mitochondrial	ACAA2	182.93	53	97	18	397	41.9
P09110	3-ketoacyl-CoA thiolase, peroxisomal	ACAA1	203.682	53	128	19	424	44.3
Q06136	3-ketodihydrosphingosine reductase	KDSR	26.059	16	17	6	332	36.2
P56937	3-keto-steroid reductase/17-beta-hydroxysteroid dehydrogenase 7	HSD17B7	11.162	4	6	1	341	38.2
P25325	3-mercaptopyruvate sulfurtransferase	MPST	78.192	42	50	12	297	33.2
Q9NWU1	3-oxoacyl-[acyl-carrier-protein] synthase, mitochondrial	OXSM	25.249	11	13	4	459	48.8
O15530	3-phosphoinositide-dependent protein kinase 1	PDPK1	52.874	24	31	11	556	63.1
P23610	40-kDa huntingtin-associated protein	F8A1	19.576	10	7	3	371	39.1
P46783	40S ribosomal protein S10	RPS10	114.761	68	112	20	165	18.9
P62280	40S ribosomal protein S11	RPS11	78.067	62	62	16	158	18.4
P25398	40S ribosomal protein S12	RPS12	61.83	58	47	8	132	14.5
P62277	40S ribosomal protein S13	RPS13	99.394	69	85	20	151	17.2
P62263	40S ribosomal protein S14	RPS14	124.47	42	71	10	151	16.3
P62841	40S ribosomal protein S15	RPS15	29.116	28	34	4	145	17
P62244	40S ribosomal protein S15a	RPS15A	82.266	76	63	11	130	14.8
P62249	40S ribosomal protein S16	RPS16	85.002	72	68	16	146	16.4
P08708	40S ribosomal protein S17	RPS17	128.46	67	74	10	135	15.5
P62269	40S ribosomal protein S18	RPS18	97.922	60	72	16	152	17.7
P39019	40S ribosomal protein S19	RPS19	117.985	69	87	17	145	16.1
P15880	40S ribosomal protein S2	RPS2	104.489	53	89	18	293	31.3
P60866	40S ribosomal protein S20	RPS20	40.23	43	31	7	119	13.4
P63220	40S ribosomal protein S21	RPS21	81.019	58	93	8	83	9.1
P62266	40S ribosomal protein S23	RPS23	41.954	29	27	5	143	15.8
P62847	40S ribosomal protein S24	RPS24	67.69	44	40	6	133	15.4
P62851	40S ribosomal protein S25	RPS25	43.785	47	45	9	125	13.7
P62854	40S ribosomal protein S26	RPS26	35.316	34	24	4	115	13
P42677	40S ribosomal protein S27	RPS27	48.15	42	46	5	84	9.5
P62857	40S ribosomal protein S28	RPS28	56.982	58	41	7	69	7.8
P62273	40S ribosomal protein S29	RPS29	3.413	14	6	1	56	6.7
P23396	40S ribosomal protein S3	RPS3	196.862	77	181	27	243	26.7
P62861	40S ribosomal protein S30	FAU	18.705	20	18	3	59	6.6
P61247	40S ribosomal protein S3a	RPS3A	177.142	63	123	28	264	29.9
P62701	40S ribosomal protein S4, X isoform	RPS4X	171.714	69	124	16	263	29.6
P22090	40S ribosomal protein S4, Y isoform 1	RPS4Y1	87.778	57	68	8	263	29.4
P46782	40S ribosomal protein S5	RPS5	54.517	40	49	9	204	22.9
P62753	40S ribosomal protein S6	RPS6	128.925	49	75	20	249	28.7
P62081	40S ribosomal protein S7	RPS7	156.116	70	100	18	194	22.1
P62241	40S ribosomal protein S8	RPS8	95.902	42	60	12	208	24.2
P46781	40S ribosomal protein S9	RPS9	103.223	63	104	24	194	22.6
P08865	40S ribosomal protein SA	RPSA	193.839	62	134	17	295	32.8
Q9BRK5	45 kDa calcium-binding protein	SDF4	79.401	46	48	12	362	41.8
P80404	4-aminobutyrate aminotransferase, mitochondrial	ABAT	36.394	12	27	7	500	56.4
P08195	4F2 cell-surface antigen heavy chain	SLC3A2	171.969	38	101	23	630	68
P51993	4-galactosyl-N-acetylglucosaminide 3-alpha-L-fucosyltransferase FUT6	FUT6	10.457	8	8	3	359	41.8
Q86XE5	4-hydroxy-2-oxoglutarate aldolase, mitochondrial	HOGA1	5.929	6	1	1	327	35.2
Q9NVE7	4'-phosphopantetheine phosphatase	PANK4	62.696	21	31	11	773	85.9
P49189	4-trimethylaminobutyraldehyde dehydrogenase	ALDH9A1	158.792	41	110	23	494	53.8
Q8TCD5	5'(3')-deoxyribonucleotidase, cytosolic type	NT5C	15.884	36	7	5	201	23.4
Q8IV08	5'-3' exonuclease PLD3	PLD3	54.778	23	35	8	490	54.7
Q8IZH2	5'-3' exoribonuclease 1	XRN1	53.077	11	33	14	1706	194
Q9H0D6	5'-3' exoribonuclease 2	XRN2	131.301	35	75	25	950	108.5
Q00013	55 kDa erythrocyte membrane protein	MPP1	3.503	3	2	1	466	52.3
P13196	5-aminolevulinate synthase, nonspecific, mitochondrial	ALAS1	13.055	9	7	5	640	70.5
Q13131	5'-AMP-activated protein kinase catalytic subunit alpha-1	PRKAA1	60.859	26	39	13	559	64
Q9Y478	5'-AMP-activated protein kinase subunit beta-1	PRKAB1	24.068	21	9	2	270	30.4
O43741	5'-AMP-activated protein kinase subunit beta-2	PRKAB2	19.504	22	7	3	272	30.3
P54619	5'-AMP-activated protein kinase subunit gamma-1	PRKAG1	50.871	35	22	10	331	37.6
Q99807	5-demethoxyubiquinone hydroxylase, mitochondrial	COQ7	10.049	12	5	3	217	24.3
Q7Z4H3	5'-deoxynucleotidase HDDC2	HDDC2	24.776	32	14	5	204	23.4
P49914	5-formyltetrahydrofolate cyclo-ligase	MTHFS	7.89	10	5	2	203	23.2
P21589	5'-nucleotidase	NT5E	229.831	46	137	25	574	63.3
Q5TFE4	5'-nucleotidase domain-containing protein 1	NT5DC1	33.381	15	26	5	455	51.8
Q9H857	5'-nucleotidase domain-containing protein 2	NT5DC2	35.749	18	15	8	520	60.7
Q86UY8	5'-nucleotidase domain-containing protein 3	NT5DC3	26.674	20	17	8	548	63.4
O14841	5-oxoprolinase	OPLAH	31.424	8	14	7	1288	137.4
Q8IUZ5	5-phosphohydroxy-L-lysine phospho-lyase	PHYKPL	6.525	5	3	2	450	49.7
P10809	60 kDa heat shock protein, mitochondrial	HSPD1	935.761	86	931	67	573	61
P10155	60 kDa SS-A/Ro ribonucleoprotein	RO60	111.404	33	57	17	538	60.6
P05388	60S acidic ribosomal protein P0	RPLP0	218.752	60	140	20	317	34.3
P05386	60S acidic ribosomal protein P1	RPLP1	57.622	72	60	3	114	11.5
P05387	60S acidic ribosomal protein P2	RPLP2	149.154	96	115	10	115	11.7
Q96D46	60S ribosomal export protein NMD3	NMD3	19.064	12	6	5	503	57.6
P27635	60S ribosomal protein L10	RPL10	76.827	33	49	11	214	24.6
P62906	60S ribosomal protein L10a	RPL10A	99.758	38	61	13	217	24.8
P62913	60S ribosomal protein L11	RPL11	55.866	36	55	9	178	20.2
P30050	60S ribosomal protein L12	RPL12	57.07	52	62	9	165	17.8
P26373	60S ribosomal protein L13	RPL13	91.562	60	74	20	211	24.2
P40429	60S ribosomal protein L13a	RPL13A	54.376	39	49	12	203	23.6
P50914	60S ribosomal protein L14	RPL14	46.72	45	42	11	215	23.4
P61313	60S ribosomal protein L15	RPL15	34.941	34	29	9	204	24.1
P18621	60S ribosomal protein L17	RPL17	89.795	47	53	10	184	21.4
Q07020	60S ribosomal protein L18	RPL18	45.433	35	29	6	188	21.6
Q02543	60S ribosomal protein L18a	RPL18A	36.081	37	24	8	176	20.7
P84098	60S ribosomal protein L19	RPL19	86.523	46	82	18	196	23.5
P46778	60S ribosomal protein L21	RPL21	59.176	63	56	14	160	18.6
P35268	60S ribosomal protein L22	RPL22	75.789	71	45	9	128	14.8
Q6P5R6	60S ribosomal protein L22-like 1	RPL22L1	18.879	47	10	3	122	14.6
P62829	60S ribosomal protein L23	RPL23	122.496	65	73	11	140	14.9
P62750	60S ribosomal protein L23a	RPL23A	73.678	53	66	12	156	17.7
P83731	60S ribosomal protein L24	RPL24	60.576	43	44	10	157	17.8
Q9UNX3	60S ribosomal protein L26-like 1	RPL26L1	41.702	43	42	10	145	17.2
P61353	60S ribosomal protein L27	RPL27	50.588	60	43	8	136	15.8
P46776	60S ribosomal protein L27a	RPL27A	29.714	32	23	6	148	16.6
P46779	60S ribosomal protein L28	RPL28	66	52	36	12	137	15.7
P47914	60S ribosomal protein L29	RPL29	11.07	21	9	4	159	17.7
P39023	60S ribosomal protein L3	RPL3	200.177	55	148	32	403	46.1
P62888	60S ribosomal protein L30	RPL30	70.735	62	48	10	115	12.8
P62899	60S ribosomal protein L31	RPL31	45.643	57	44	11	125	14.5
P62910	60S ribosomal protein L32	RPL32	28.429	45	28	7	135	15.9
P49207	60S ribosomal protein L34	RPL34	38.432	26	29	7	117	13.3
P42766	60S ribosomal protein L35	RPL35	28.858	43	24	7	123	14.5
P18077	60S ribosomal protein L35a	RPL35A	31.134	42	26	7	110	12.5
Q9Y3U8	60S ribosomal protein L36	RPL36	35.806	42	23	6	105	12.2
P83881	60S ribosomal protein L36a	RPL36A	17.069	28	11	3	106	12.4
Q969Q0	60S ribosomal protein L36a-like	RPL36AL	12.161	27	10	1	106	12.5
P61927	60S ribosomal protein L37	RPL37	7.432	29	6	3	97	11.1
P61513	60S ribosomal protein L37a	RPL37A	16.513	37	8	3	92	10.3
P63173	60S ribosomal protein L38	RPL38	39.655	50	40	6	70	8.2
P36578	60S ribosomal protein L4	RPL4	112.02	44	64	19	427	47.7
P46777	60S ribosomal protein L5	RPL5	101.472	52	74	18	297	34.3
Q02878	60S ribosomal protein L6	RPL6	89.401	50	62	18	288	32.7
P18124	60S ribosomal protein L7	RPL7	75.878	48	60	14	248	29.2
P62424	60S ribosomal protein L7a	RPL7A	119.291	39	82	16	266	30
Q6DKI1	60S ribosomal protein L7-like 1	RPL7L1	4.106	4	2	1	255	29.7
P62917	60S ribosomal protein L8	RPL8	76.13	53	66	20	257	28
P32969	60S ribosomal protein L9	RPL9	51.23	34	39	7	192	21.9
Q9Y221	60S ribosome subunit biogenesis protein NIP7 homolog	NIP7	4.866	14	2	1	180	20.4
O60825	6-phosphofructo-2-kinase/fructose-2,6-bisphosphatase 2	PFKFB2	99.109	41	61	16	505	58.4
Q16875	6-phosphofructo-2-kinase/fructose-2,6-bisphosphatase 3	PFKFB3	15.978	10	12	3	520	59.6
P52209	6-phosphogluconate dehydrogenase, decarboxylating	PGD	206.909	42	150	23	483	53.1
O95336	6-phosphogluconolactonase	PGLS	129.614	59	63	12	258	27.5
Q03393	6-pyruvoyl tetrahydrobiopterin synthase	PTS	15.961	22	8	3	145	16.4
P36639	7,8-dihydro-8-oxoguanine triphosphatase	NUDT1	23.113	20	8	4	197	22.5
P08253	72 kDa type IV collagenase	MMP2	5.544	3	3	1	660	73.8
Q9UBM7	7-dehydrocholesterol reductase	DHCR7	32.358	12	22	5	475	54.5
Q969T7	7-methylguanosine phosphate-specific 5'-nucleotidase	NT5C3B	19.938	13	15	5	300	34.4
Q9UHI8	A disintegrin and metalloproteinase with thrombospondin motifs 1	ADAMTS1	15.279	4	6	3	967	105.3
O95450	A disintegrin and metalloproteinase with thrombospondin motifs 2	ADAMTS2	4.089	1	3	1	1211	134.7
Q96FZ2	Abasic site processing protein HMCES	HMCES	18.33	11	9	3	354	40.5
Q8IZP0	Abl interactor 1	ABI1	105.969	31	79	12	508	55
Q9NYB9	Abl interactor 2	ABI2	28.539	8	26	1	513	55.6
Q96K21	Abscission/NoCut checkpoint regulator	ZFYVE19	13.816	15	19	4	471	51.5
Q86V21	Acetoacetyl-CoA synthetase	AACS	88.124	21	53	14	672	75.1
Q9BWD1	Acetyl-CoA acetyltransferase, cytosolic	ACAT2	181.334	52	114	20	397	41.3
P24752	Acetyl-CoA acetyltransferase, mitochondrial	ACAT1	166.677	56	88	21	427	45.2
Q13085	Acetyl-CoA carboxylase 1	ACACA	382.476	29	203	59	2346	265.4
Q9NR19	Acetyl-coenzyme A synthetase, cytoplasmic	ACSS2	43.699	15	29	10	701	78.5
O00400	Acetyl-coenzyme A transporter 1	SLC33A1	12.481	8	11	5	549	60.9
Q13510	Acid ceramidase	ASAH1	76.531	40	53	17	395	44.6
Q92484	Acid sphingomyelinase-like phosphodiesterase 3a	SMPDL3A	27.818	11	15	7	453	51.2
O43427	Acidic fibroblast growth factor intracellular-binding protein	FIBP	12.649	6	5	3	364	41.9
P39687	Acidic leucine-rich nuclear phosphoprotein 32 family member A	ANP32A	69.039	34	45	5	249	28.6
Q92688	Acidic leucine-rich nuclear phosphoprotein 32 family member B	ANP32B	67.212	27	37	6	251	28.8
O43423	Acidic leucine-rich nuclear phosphoprotein 32 family member C	ANP32C	31.867	12	22	1	234	26.7
O95626	Acidic leucine-rich nuclear phosphoprotein 32 family member D	ANP32D	34.365	24	19	1	131	14.8
Q9BTT0	Acidic leucine-rich nuclear phosphoprotein 32 family member E	ANP32E	57.621	34	27	8	268	30.7
Q99798	Aconitate hydratase, mitochondrial	ACO2	328.913	52	208	38	780	85.4
Q8N556	Actin filament-associated protein 1	AFAP1	7.161	4	6	2	730	80.7
Q8TED9	Actin filament-associated protein 1-like 1	AFAP1L1	14.783	7	6	4	768	86.4
Q8N4X5	Actin filament-associated protein 1-like 2	AFAP1L2	71.427	17	38	11	818	91.2
P68133	Actin, alpha skeletal muscle	ACTA1	524.228	71	1672	1	377	42
P62736	Actin, aortic smooth muscle	ACTA2	568.145	71	1683	3	377	42
P60709	Actin, cytoplasmic 1	ACTB	735.295	72	2365	18	375	41.7
O14639	Actin-binding LIM protein 1	ABLIM1	80.822	23	50	17	778	87.6
O94929	Actin-binding LIM protein 3	ABLIM3	29.629	11	17	5	683	77.8
Q86TU7	Actin-histidine N-methyltransferase	SETD3	79.657	32	42	15	594	67.2
O96019	Actin-like protein 6A	ACTL6A	84.332	39	45	13	429	47.4
Q9NZ32	Actin-related protein 10	ACTR10	50.09	22	25	6	417	46.3
P61160	Actin-related protein 2	ACTR2	225.592	49	181	23	394	44.7
Q92747	Actin-related protein 2/3 complex subunit 1A	ARPC1A	76.958	38	63	14	370	41.5
O15143	Actin-related protein 2/3 complex subunit 1B	ARPC1B	72.414	37	51	16	372	40.9
O15144	Actin-related protein 2/3 complex subunit 2	ARPC2	180.477	66	139	22	300	34.3
O15145	Actin-related protein 2/3 complex subunit 3	ARPC3	80.437	55	72	12	178	20.5
P59998	Actin-related protein 2/3 complex subunit 4	ARPC4	66.444	61	62	13	168	19.7
O15511	Actin-related protein 2/3 complex subunit 5	ARPC5	97.262	77	85	12	151	16.3
Q9BPX5	Actin-related protein 2/3 complex subunit 5-like protein	ARPC5L	95.875	69	46	9	153	16.9
P61158	Actin-related protein 3	ACTR3	247.748	62	184	23	418	47.3
Q9P1U1	Actin-related protein 3B	ACTR3B	30.211	16	20	1	418	47.6
Q9H9F9	Actin-related protein 5	ACTR5	27.381	17	16	6	607	68.3
P53999	Activated RNA polymerase II transcriptional coactivator p15	SUB1	64.515	77	50	12	127	14.4
Q15650	Activating signal cointegrator 1	TRIP4	80.575	34	50	19	581	66.1
Q8N9N2	Activating signal cointegrator 1 complex subunit 1	ASCC1	21.715	14	13	7	400	45.5
Q9H1I8	Activating signal cointegrator 1 complex subunit 2	ASCC2	59.931	18	28	9	757	86.3
Q8N3C0	Activating signal cointegrator 1 complex subunit 3	ASCC3	153.443	16	95	34	2202	251.3
Q6VMQ6	Activating transcription factor 7-interacting protein 1	ATF7IP	16.818	5	6	4	1270	136.3
O95433	Activator of 90 kDa heat shock protein ATPase homolog 1	AHSA1	101.351	49	54	14	338	38.3
Q12979	Active breakpoint cluster region-related protein	ABR	90.304	23	53	15	859	97.5
Q86WX3	Active regulator of SIRT1	RPS19BP1	3.941	10	1	1	136	15.4
Q04771	Activin receptor type-1	ACVR1	3.816	2	1	1	509	57.1
Q9H2P0	Activity-dependent neuroprotector homeobox protein	ADNP	22.441	6	13	5	1102	123.5
O14561	Acyl carrier protein, mitochondrial	NDUFAB1	20.247	24	16	3	156	17.4
P13798	Acylamino-acid-releasing enzyme	APEH	176.804	36	112	21	732	81.2
O95864	Acyl-CoA 6-desaturase	FADS2	19.665	14	15	6	444	52.2
Q6JQN1	Acyl-CoA dehydrogenase family member 10	ACAD10	30.259	7	16	6	1059	118.8
Q709F0	Acyl-CoA dehydrogenase family member 11	ACAD11	7.122	3	6	2	780	87.2
Q9H6R3	Acyl-CoA synthetase short-chain family member 3, mitochondrial	ACSS3	60.827	17	42	10	686	74.7
Q92604	Acyl-CoA:lysophosphatidylglycerol acyltransferase 1	LPGAT1	9.835	8	5	2	370	43.1
Q5T8D3	Acyl-CoA-binding domain-containing protein 5	ACBD5	38.481	22	26	10	534	60.1
Q9BR61	Acyl-CoA-binding domain-containing protein 6	ACBD6	8.629	10	5	2	282	31.1
P07108	Acyl-CoA-binding protein	DBI	77.008	86	66	9	87	10
Q86TX2	Acyl-coenzyme A thioesterase 1	ACOT1	36.362	20	21	7	421	46.2
Q8WXI4	Acyl-coenzyme A thioesterase 11	ACOT11	45.544	18	32	9	607	68.4
Q9NPJ3	Acyl-coenzyme A thioesterase 13	ACOT13	36.733	38	19	4	140	15
O14734	Acyl-coenzyme A thioesterase 8	ACOT8	11.973	10	6	2	319	35.9
Q9Y305	Acyl-coenzyme A thioesterase 9, mitochondrial	ACOT9	172.969	46	108	27	439	49.9
Q53H12	Acylglycerol kinase, mitochondrial	AGK	12.322	13	7	4	422	47.1
P07311	Acylphosphatase-1	ACYP1	13.302	33	14	5	99	11.3
O75608	Acyl-protein thioesterase 1	LYPLA1	31.326	17	27	4	230	24.7
O95372	Acyl-protein thioesterase 2	LYPLA2	51.396	38	53	8	231	24.7
Q6P587	Acylpyruvase FAHD1, mitochondrial	FAHD1	48.09	38	33	6	224	24.8
P46108	Adapter molecule crk	CRK	177.719	70	117	23	304	33.8
Q8NC96	Adaptin ear-binding coat-associated protein 1	NECAP1	52.462	34	25	7	275	29.7
Q9NVZ3	Adaptin ear-binding coat-associated protein 2	NECAP2	42.996	40	31	8	263	28.3
P07741	Adenine phosphoribosyltransferase	APRT	54.086	65	50	12	180	19.6
Q8TB61	Adenosine 3'-phospho 5'-phosphosulfate transporter 1	SLC35B2	31.62	10	23	5	432	47.5
P00813	Adenosine deaminase	ADA	42.113	26	23	10	363	40.7
Q6DHV7	Adenosine deaminase-like protein	ADAL	30.347	6	15	4	355	40.2
P55263	Adenosine kinase	ADK	125.004	46	85	17	362	40.5
P23526	Adenosylhomocysteinase	AHCY	278.144	55	287	30	432	47.7
Q96HN2	Adenosylhomocysteinase 3	AHCYL2	93.191	23	62	6	611	66.7
P54819	Adenylate kinase 2, mitochondrial	AK2	124.61	67	74	13	239	26.5
P27144	Adenylate kinase 4, mitochondrial	AK4	73.887	43	59	12	223	25.3
P00568	Adenylate kinase isoenzyme 1	AK1	157.809	74	111	18	194	21.6
Q9Y6K8	Adenylate kinase isoenzyme 5	AK5	5.211	5	8	1	562	63.3
Q9Y3D8	Adenylate kinase isoenzyme 6	AK6	18.638	13	11	2	172	20
P30566	Adenylosuccinate lyase	ADSL	88.144	32	49	16	484	54.9
Q8N142	Adenylosuccinate synthetase isozyme 1	ADSS1	4.279	4	3	1	457	50.2
P30520	Adenylosuccinate synthetase isozyme 2	ADSS2	101.729	43	59	17	456	50.1
Q01518	Adenylyl cyclase-associated protein 1	CAP1	398.506	67	387	40	475	51.9
P40123	Adenylyl cyclase-associated protein 2	CAP2	74.776	32	52	11	477	52.8
O95396	Adenylyltransferase and sulfurtransferase MOCS3	MOCS3	36.861	15	15	5	460	49.6
Q9UHX3	Adhesion G protein-coupled receptor E2	ADGRE2	7.01	2	3	1	823	90.4
P48960	Adhesion G protein-coupled receptor E5	ADGRE5	15.668	4	6	2	835	91.8
Q8IZF3	Adhesion G protein-coupled receptor F4	ADGRF4	3.868	1	3	1	695	77.7
O95490	Adhesion G protein-coupled receptor L2	ADGRL2	49.158	11	27	10	1459	163.2
Q5T601	Adhesion G-protein coupled receptor F1	ADGRF1	13.285	3	12	3	910	101.3
Q9Y653	Adhesion G-protein coupled receptor G1	ADGRG1	34.641	13	22	7	693	77.7
Q86SQ4	Adhesion G-protein coupled receptor G6	ADGRG6	14.426	3	6	2	1221	136.6
Q8IUX7	Adipocyte enhancer-binding protein 1	AEBP1	29.387	12	17	8	1158	130.8
Q9HDC9	Adipocyte plasma membrane-associated protein	APMAP	110.793	42	75	17	416	46.5
Q15847	Adipogenesis regulatory factor	ADIRF	78.426	87	72	7	76	7.9
P12235	ADP/ATP translocase 1	SLC25A4	113.501	45	79	2	298	33
P05141	ADP/ATP translocase 2	SLC25A5	144.805	57	125	9	298	32.8
P12236	ADP/ATP translocase 3	SLC25A6	144.026	59	108	5	298	32.8
Q9H0C2	ADP/ATP translocase 4	SLC25A31	35.897	13	27	1	315	35
Q9BRR6	ADP-dependent glucokinase	ADPGK	15.372	7	12	3	497	54.1
Q9NX46	ADP-ribose glycohydrolase ARH3	ADPRS	69.07	38	48	11	363	38.9
Q9Y530	ADP-ribose glycohydrolase OARD1	OARD1	22.053	20	16	6	152	17
Q9BW91	ADP-ribose pyrophosphatase, mitochondrial	NUDT9	36.336	16	24	8	350	39.1
Q10588	ADP-ribosyl cyclase/cyclic ADP-ribose hydrolase 2	BST1	11.843	10	6	3	318	35.7
P61204	ADP-ribosylation factor 3	ARF3	144.319	65	98	9	181	20.6
P18085	ADP-ribosylation factor 4	ARF4	85.206	53	52	6	180	20.5
P84085	ADP-ribosylation factor 5	ARF5	102.208	58	60	5	180	20.5
P62330	ADP-ribosylation factor 6	ARF6	45.031	43	32	6	175	20.1
Q8N6T3	ADP-ribosylation factor GTPase-activating protein 1	ARFGAP1	56.552	30	33	11	406	44.6
Q8N6H7	ADP-ribosylation factor GTPase-activating protein 2	ARFGAP2	87.249	30	44	15	521	56.7
Q9NP61	ADP-ribosylation factor GTPase-activating protein 3	ARFGAP3	79.033	34	45	12	516	56.9
Q9UJY5	ADP-ribosylation factor-binding protein GGA1	GGA1	49.712	29	27	11	639	70.3
Q9NZ52	ADP-ribosylation factor-binding protein GGA3	GGA3	31.607	11	22	6	723	78.3
P40616	ADP-ribosylation factor-like protein 1	ARL1	60.322	59	25	10	181	20.4
Q9NXU5	ADP-ribosylation factor-like protein 15	ARL15	10.76	11	7	2	204	22.9
P36404	ADP-ribosylation factor-like protein 2	ARL2	31.498	41	23	6	184	20.9
P36405	ADP-ribosylation factor-like protein 3	ARL3	66.058	64	35	11	182	20.4
Q15041	ADP-ribosylation factor-like protein 6-interacting protein 1	ARL6IP1	13.217	20	14	5	203	23.3
Q96BM9	ADP-ribosylation factor-like protein 8A	ARL8A	45.441	42	27	4	186	21.4
Q9NVJ2	ADP-ribosylation factor-like protein 8B	ARL8B	72.41	51	47	5	186	21.5
Q13795	ADP-ribosylation factor-related protein 1	ARFRP1	3.622	8	1	1	201	22.6
Q9UKK9	ADP-sugar pyrophosphatase	NUDT5	79.996	46	51	11	219	24.3
P10109	Adrenodoxin, mitochondrial	FDX1	11.117	20	6	4	184	19.4
Q9Y6U3	Adseverin	SCIN	19.596	6	13	5	715	80.4
Q9UHB7	AF4/FMR2 family member 4	AFF4	9.237	2	9	3	1163	127.4
P55196	Afadin	AFDN	346.388	37	212	59	1824	206.7
P43652	Afamin	AFM	347.186	51	337	46	599	69
Q8WV93	AFG1-like ATPase	AFG1L	3.637	2	5	1	481	54.8
Q9Y4W6	AFG3-like protein 2	AFG3L2	118.568	31	88	24	797	88.5
O43488	Aflatoxin B1 aldehyde reductase member 2	AKR7A2	66.272	24	34	6	359	39.6
O95154	Aflatoxin B1 aldehyde reductase member 3	AKR7A3	10.076	6	13	1	331	37.2
Q8NHP1	Aflatoxin B1 aldehyde reductase member 4	AKR7L	27.688	13	16	1	331	36.9
Q6ULP2	Aftiphilin	AFTPH	44.583	13	21	9	936	102.1
O00468	Agrin	AGRN	129.141	11	71	20	2068	217.2
O00170	AH receptor-interacting protein	AIP	82.737	42	34	12	330	37.6
Q92667	A-kinase anchor protein 1, mitochondrial	AKAP1	8.797	5	5	2	903	97.3
O43572	A-kinase anchor protein 10, mitochondrial	AKAP10	20.712	11	11	5	662	73.8
Q02952	A-kinase anchor protein 12	AKAP12	206.957	30	102	35	1782	191.4
Q12802	A-kinase anchor protein 13	AKAP13	276.486	22	144	42	2813	307.4
Q02040	A-kinase anchor protein 17A	AKAP17A	19.066	10	13	6	695	80.7
Q9Y2D5	A-kinase anchor protein 2	AKAP2	126.327	32	61	22	859	94.6
O43687	A-kinase anchor protein 7 isoforms alpha and beta	AKAP7	3.895	12	1	1	104	11.5
O43823	A-kinase anchor protein 8	AKAP8	47.667	18	27	9	692	76.1
Q9ULX6	A-kinase anchor protein 8-like	AKAP8L	21.693	14	15	6	646	71.6
Q99996	A-kinase anchor protein 9	AKAP9	311.303	18	160	61	3907	452.7
Q9NRG9	Aladin	AAAS	48.508	20	20	8	546	59.5
Q8TD30	Alanine aminotransferase 2	GPT2	10.579	6	6	3	523	57.9
P49588	Alanine--tRNA ligase, cytoplasmic	AARS1	342.451	41	191	43	968	106.7
Q5JTZ9	Alanine--tRNA ligase, mitochondrial	AARS2	44.76	10	16	7	985	107.3
Q9BTE6	Alanyl-tRNA editing protein Aarsd1	AARSD1	53.707	33	33	10	412	45.5
P02768	Albumin	ALB	636.896	85	1183	71	609	69.3
P11766	Alcohol dehydrogenase class-3	ADH5	115.9	32	93	16	374	39.7
P47895	Aldehyde dehydrogenase family 1 member A3	ALDH1A3	334.72	54	277	34	512	56.1
Q8IZ83	Aldehyde dehydrogenase family 16 member A1	ALDH16A1	79.251	17	44	12	802	85.1
P51648	Aldehyde dehydrogenase family 3 member A2	ALDH3A2	84.753	25	47	12	485	54.8
P30837	Aldehyde dehydrogenase X, mitochondrial	ALDH1B1	127.771	40	74	15	517	57.2
P30838	Aldehyde dehydrogenase, dimeric NADP-preferring	ALDH3A1	121.563	35	70	12	453	50.4
P05091	Aldehyde dehydrogenase, mitochondrial	ALDH2	279.425	50	215	23	517	56.3
Q06278	Aldehyde oxidase	AOX1	15.99	4	11	5	1338	147.8
P14550	Aldo-keto reductase family 1 member A1	AKR1A1	142.343	50	132	15	325	36.6
P15121	Aldo-keto reductase family 1 member B1	AKR1B1	114.711	66	87	18	316	35.8
O60218	Aldo-keto reductase family 1 member B10	AKR1B10	103.755	47	86	17	316	36
Q04828	Aldo-keto reductase family 1 member C1	AKR1C1	210.816	57	214	1	323	36.8
P52895	Aldo-keto reductase family 1 member C2	AKR1C2	196.388	50	225	4	323	36.7
P42330	Aldo-keto reductase family 1 member C3	AKR1C3	163.106	42	122	5	323	36.8
O00116	Alkyldihydroxyacetonephosphate synthase, peroxisomal	AGPS	156.726	33	73	20	658	72.9
Q86YH6	All trans-polyprenyl-diphosphate synthase PDSS2	PDSS2	7.136	3	3	1	399	44.1
P55008	Allograft inflammatory factor 1	AIF1	5.163	5	4	1	147	16.7
Q9BQI0	Allograft inflammatory factor 1-like	AIF1L	43.365	56	26	8	150	17.1
Q6NUM9	All-trans-retinol 13,14-reductase	RETSAT	135.064	34	82	20	610	66.8
P00325	All-trans-retinol dehydrogenase [NAD(+)] ADH1B	ADH1B	3.249	3	1	1	375	39.8
P40394	All-trans-retinol dehydrogenase [NAD(+)] ADH7	ADH7	4.918	2	5	1	386	41.5
Q6PD74	Alpha- and gamma-adaptin-binding protein p34	AAGAB	42.63	19	16	5	315	34.6
Q9BYC5	Alpha-(1,6)-fucosyltransferase	FUT8	8.095	5	2	2	575	66.5
Q5VST6	Alpha/beta hydrolase domain-containing protein 17B	ABHD17B	12.941	12	4	2	288	32.2
Q6PCB6	Alpha/beta hydrolase domain-containing protein 17C	ABHD17C	45.599	29	25	6	329	35.8
Q9H6U8	Alpha-1,2-mannosyltransferase ALG9	ALG9	10.775	7	8	4	611	69.8
Q9H553	Alpha-1,3/1,6-mannosyltransferase ALG2	ALG2	47.465	26	15	7	416	47.1
P26572	Alpha-1,3-mannosyl-glycoprotein 2-beta-N-acetylglucosaminyltransferase	MGAT1	38.752	18	23	8	445	50.8
Q10469	Alpha-1,6-mannosyl-glycoprotein 2-beta-N-acetylglucosaminyltransferase	MGAT2	20.524	16	15	6	447	51.5
Q09328	Alpha-1,6-mannosylglycoprotein 6-beta-N-acetylglucosaminyltransferase A	MGAT5	7.713	4	3	2	741	84.5
P02763	Alpha-1-acid glycoprotein 1	ORM1	95.381	54	54	7	201	23.5
P19652	Alpha-1-acid glycoprotein 2	ORM2	113.709	55	116	9	201	23.6
P01011	Alpha-1-antichymotrypsin	SERPINA3	126.204	30	83	21	423	47.6
P01009	Alpha-1-antitrypsin	SERPINA1	229.841	60	165	27	418	46.7
P04217	Alpha-1B-glycoprotein	A1BG	253.361	62	311	26	495	54.2
P08697	Alpha-2-antiplasmin	SERPINF2	43.09	27	33	9	491	54.5
P02765	Alpha-2-HS-glycoprotein	AHSG	114.897	36	163	13	367	39.3
P01023	Alpha-2-macroglobulin	A2M	55.073	6	45	8	1474	163.2
P30533	Alpha-2-macroglobulin receptor-associated protein	LRPAP1	114.08	57	99	27	357	41.4
A8K2U0	Alpha-2-macroglobulin-like protein 1	A2ML1	534.375	38	444	53	1454	161
P12814	Alpha-actinin-1	ACTN1	770.764	74	699	49	892	103
P35609	Alpha-actinin-2	ACTN2	134.014	18	161	2	894	103.8
O43707	Alpha-actinin-4	ACTN4	849.036	75	808	59	911	104.8
P35611	Alpha-adducin	ADD1	49.768	18	32	8	737	80.9
P49419	Alpha-aminoadipic semialdehyde dehydrogenase	ALDH7A1	212.959	42	126	24	539	58.5
Q9UDR5	Alpha-aminoadipic semialdehyde synthase, mitochondrial	AASS	58.73	16	28	13	926	102.1
P61163	Alpha-centractin	ACTR1A	185.472	65	105	13	376	42.6
P02511	Alpha-crystallin B chain	CRYAB	65.378	66	35	14	175	20.1
O43768	Alpha-endosulfine	ENSA	60.891	79	56	8	121	13.4
P06733	Alpha-enolase	ENO1	658.415	85	1231	46	434	47.1
P02771	Alpha-fetoprotein	AFP	6.117	4	2	2	609	68.6
P06280	Alpha-galactosidase A	GLA	52.749	15	32	6	429	48.7
Q12800	Alpha-globin transcription factor CP2	TFCP2	37.723	10	20	3	502	57.2
Q16352	Alpha-internexin	INA	141.307	45	135	21	499	55.4
Q9BT30	Alpha-ketoglutarate-dependent dioxygenase alkB homolog 7, mitochondrial	ALKBH7	10.784	10	3	1	221	24.5
Q9C0B1	Alpha-ketoglutarate-dependent dioxygenase FTO	FTO	31.818	15	20	7	505	58.2
P35475	Alpha-L-iduronidase	IDUA	7.343	2	3	1	653	72.6
Q16706	Alpha-mannosidase 2	MAN2A1	93.431	22	46	21	1144	131.1
Q9NTJ4	Alpha-mannosidase 2C1	MAN2C1	43.119	11	24	9	1040	115.8
P17050	Alpha-N-acetylgalactosaminidase	NAGA	26.281	11	13	3	411	46.5
P54802	Alpha-N-acetylglucosaminidase	NAGLU	26.867	11	12	5	743	82.2
Q9NVD7	Alpha-parvin	PARVA	77.03	30	49	13	372	42.2
P54920	Alpha-soluble NSF attachment protein	NAPA	149.493	52	85	12	295	33.2
P37840	Alpha-synuclein	SNCA	84.155	61	44	8	140	14.5
P40222	Alpha-taxilin	TXLNA	119.584	47	77	23	546	61.9
Q9BTX7	Alpha-tocopherol transfer protein-like	TTPAL	31.922	18	18	6	342	38.5
Q60I27	ALS2 C-terminal-like protein	ALS2CL	41.358	12	20	8	953	107.7
Q96Q42	Alsin	ALS2	7.552	1	3	1	1657	183.5
Q06203	Amidophosphoribosyltransferase	PPAT	55.068	21	31	11	517	57.4
P21397	Amine oxidase [flavin-containing] A	MAOA	141.803	40	87	19	527	59.6
P27338	Amine oxidase [flavin-containing] B	MAOB	17.29	6	9	1	520	58.7
Q12904	Aminoacyl tRNA synthase complex-interacting multifunctional protein 1	AIMP1	150.386	64	96	19	312	34.3
Q13155	Aminoacyl tRNA synthase complex-interacting multifunctional protein 2	AIMP2	55.204	36	31	8	320	35.3
Q03154	Aminoacylase-1	ACY1	107.525	44	58	14	408	45.9
Q9H4A4	Aminopeptidase B	RNPEP	144.226	37	96	25	650	72.5
P15144	Aminopeptidase N	ANPEP	252.879	35	167	37	967	109.5
Q9Y4X0	AMME syndrome candidate gene 1 protein	AMMECR1	4.112	4	2	1	333	35.4
Q9UBD6	Ammonium transporter Rh type C	RHCG	17.216	7	13	3	479	53.1
Q01433	AMP deaminase 2	AMPD2	63.515	14	33	14	879	100.6
Q01432	AMP deaminase 3	AMPD3	27.423	13	21	8	767	88.8
Q7Z5R6	Amyloid beta A4 precursor protein-binding family B member 1-interacting protein	APBB1IP	3.592	1	4	1	666	73.1
Q02410	Amyloid-beta A4 precursor protein-binding family A member 1	APBA1	4.57	1	9	2	837	92.8
O00213	Amyloid-beta A4 precursor protein-binding family B member 1	APBB1	7.684	5	5	3	710	77.2
Q92870	Amyloid-beta A4 precursor protein-binding family B member 2	APBB2	10.255	4	4	2	758	83.3
P05067	Amyloid-beta precursor protein	APP	145.659	27	85	19	770	86.9
P51693	Amyloid-like protein 1	APLP1	8.767	3	6	2	650	72.1
Q06481	Amyloid-like protein 2	APLP2	101.282	21	64	15	763	86.9
Q8WV99	AN1-type zinc finger protein 2B	ZFAND2B	8.816	9	2	1	257	28
Q6FI81	Anamorsin	CIAPIN1	39.676	30	25	9	312	33.6
Q9H1A4	Anaphase-promoting complex subunit 1	ANAPC1	37.362	7	20	10	1944	216.4
Q9UM13	Anaphase-promoting complex subunit 10	ANAPC10	3.745	8	1	1	185	21.2
Q96DE5	Anaphase-promoting complex subunit 16	ANAPC16	4.445	25	5	2	110	11.7
Q9UJX6	Anaphase-promoting complex subunit 2	ANAPC2	8.26	5	8	4	822	93.8
Q9UJX5	Anaphase-promoting complex subunit 4	ANAPC4	14.189	5	7	3	808	92.1
Q9UJX4	Anaphase-promoting complex subunit 5	ANAPC5	19.804	7	6	4	755	85
Q9UJX3	Anaphase-promoting complex subunit 7	ANAPC7	27.525	13	16	7	599	66.8
Q8NHZ8	Anaphase-promoting complex subunit CDC26	CDC26	23.938	82	15	5	85	9.8
Q13685	Angio-associated migratory cell protein	AAMP	23.705	13	11	4	434	46.7
Q8IY63	Angiomotin-like protein 1	AMOTL1	27.742	8	12	6	956	106.5
Q9Y2J4	Angiomotin-like protein 2	AMOTL2	49.31	18	20	9	779	85.7
Q9BY76	Angiopoietin-related protein 4	ANGPTL4	24.145	20	13	6	406	45.2
P12821	Angiotensin-converting enzyme	ACE	17.205	4	8	4	1306	149.6
P01019	Angiotensinogen	AGT	134.782	28	85	15	485	53.1
P04920	Anion exchange protein 2	SLC4A2	71.782	15	26	12	1241	136.9
Q9P0K7	Ankycorbin	RAI14	274.488	45	151	44	980	110
Q8N961	Ankyrin repeat and BTB/POZ domain-containing protein 2	ABTB2	10.304	3	7	1	1025	113.6
A6QL63	Ankyrin repeat and BTB/POZ domain-containing protein BTBD11	BTBD11	24.745	6	14	5	1104	120.8
Q9P2G1	Ankyrin repeat and IBR domain-containing protein 1	ANKIB1	11.534	2	7	2	1089	121.9
Q8IWZ3	Ankyrin repeat and KH domain-containing protein 1	ANKHD1	169.557	15	80	17	2542	269.3
Q86XL3	Ankyrin repeat and LEM domain-containing protein 2	ANKLE2	89.492	27	54	23	938	104.1
Q8IV38	Ankyrin repeat and MYND domain-containing protein 2	ANKMY2	12.373	8	7	3	441	49.3
Q92625	Ankyrin repeat and SAM domain-containing protein 1A	ANKS1A	39.696	9	22	9	1134	123
Q9H8Y5	Ankyrin repeat and zinc finger domain-containing protein 1	ANKZF1	24.924	9	11	6	726	80.9
Q8IZ07	Ankyrin repeat domain-containing protein 13A	ANKRD13A	45.596	16	27	8	590	67.6
Q6ZTN6	Ankyrin repeat domain-containing protein 13D	ANKRD13D	8.195	4	3	1	518	58.4
O75179	Ankyrin repeat domain-containing protein 17	ANKRD17	135.454	12	65	12	2603	274.1
Q5VYY1	Ankyrin repeat domain-containing protein 22	ANKRD22	21.749	18	18	5	191	21.8
Q9UPS8	Ankyrin repeat domain-containing protein 26	ANKRD26	3.366	1	5	1	1710	196.3
Q96NW4	Ankyrin repeat domain-containing protein 27	ANKRD27	10.27	3	6	3	1050	116.9
Q8N283	Ankyrin repeat domain-containing protein 35	ANKRD35	6.187	2	1	1	1001	109.9
Q5TZF3	Ankyrin repeat domain-containing protein 45	ANKRD45	4.301	5	1	1	266	30
Q86W74	Ankyrin repeat domain-containing protein 46	ANKRD46	4.792	5	3	1	228	25.3
Q8WVL7	Ankyrin repeat domain-containing protein 49	ANKRD49	5.859	10	4	2	239	27.3
Q9ULJ7	Ankyrin repeat domain-containing protein 50	ANKRD50	10.359	2	4	2	1429	155.8
A6NEL2	Ankyrin repeat domain-containing protein SOWAHB	SOWAHB	3.563	4	1	1	793	85.7
Q53LP3	Ankyrin repeat domain-containing protein SOWAHC	SOWAHC	65.804	26	25	12	525	55.6
P16157	Ankyrin-1	ANK1	15.693	2	17	2	1881	206.1
Q01484	Ankyrin-2	ANK2	113.663	7	64	14	3957	433.4
Q12955	Ankyrin-3	ANK3	174	8	80	23	4377	480.1
P04083	Annexin A1	ANXA1	561.127	96	1047	53	346	38.7
P50995	Annexin A11	ANXA11	188.526	42	139	23	505	54.4
P07355	Annexin A2	ANXA2	590.277	88	1176	56	339	38.6
P12429	Annexin A3	ANXA3	228.057	81	179	37	323	36.4
P09525	Annexin A4	ANXA4	187.108	67	116	26	319	35.9
P08758	Annexin A5	ANXA5	285.961	82	222	36	320	35.9
P08133	Annexin A6	ANXA6	351.076	60	231	49	673	75.8
P20073	Annexin A7	ANXA7	91.093	31	66	14	488	52.7
P13928	Annexin A8	ANXA8	216.532	71	151	2	327	36.9
Q5VT79	Annexin A8-like protein 1	ANXA8L1	216.565	71	148	2	327	36.9
O76027	Annexin A9	ANXA9	56.715	38	29	9	345	38.3
Q9NW15	Anoctamin-10	ANO10	67.095	18	35	11	660	76.3
Q4KMQ2	Anoctamin-6	ANO6	42.915	15	28	10	910	106.1
O95994	Anterior gradient protein 2 homolog	AGR2	67.505	46	56	8	175	20
P58335	Anthrax toxin receptor 2	ANTXR2	5.937	5	4	2	489	53.6
Q03518	Antigen peptide transporter 1	TAP1	60.457	21	25	10	808	87.2
Q03519	Antigen peptide transporter 2	TAP2	37.916	16	23	7	686	75.6
P01008	Antithrombin-III	SERPINC1	44.557	21	22	7	464	52.6
O95786	Antiviral innate immune response receptor RIG-I	DDX58	26.629	8	10	6	925	106.5
Q10567	AP-1 complex subunit beta-1	AP1B1	340.436	39	200	24	949	104.6
O43747	AP-1 complex subunit gamma-1	AP1G1	147.457	31	77	25	822	91.3
O75843	AP-1 complex subunit gamma-like 2	AP1G2	40.388	12	28	10	785	87.1
Q9BXS5	AP-1 complex subunit mu-1	AP1M1	76.014	36	60	11	423	48.6
Q9Y6Q5	AP-1 complex subunit mu-2	AP1M2	89.147	43	68	15	423	48.1
P61966	AP-1 complex subunit sigma-1A	AP1S1	31.255	22	17	4	158	18.7
P56377	AP-1 complex subunit sigma-2	AP1S2	3.601	6	3	1	157	18.6
Q63HQ0	AP-1 complex-associated regulatory protein	AP1AR	6.46	4	3	1	302	34.3
O95782	AP-2 complex subunit alpha-1	AP2A1	173.402	36	104	18	977	107.5
O94973	AP-2 complex subunit alpha-2	AP2A2	179.09	37	101	16	939	103.9
P63010	AP-2 complex subunit beta	AP2B1	310.894	38	187	24	937	104.5
Q96CW1	AP-2 complex subunit mu	AP2M1	92.591	45	62	19	435	49.6
P53680	AP-2 complex subunit sigma	AP2S1	12.596	18	12	3	142	17
Q2M2I8	AP2-associated protein kinase 1	AAK1	117.946	18	51	15	961	103.8
O00203	AP-3 complex subunit beta-1	AP3B1	225.224	36	141	31	1094	121.2
Q13367	AP-3 complex subunit beta-2	AP3B2	47.642	8	33	2	1082	119
O14617	AP-3 complex subunit delta-1	AP3D1	182.048	26	86	28	1153	130.1
Q9Y2T2	AP-3 complex subunit mu-1	AP3M1	84.257	39	48	11	418	46.9
Q92572	AP-3 complex subunit sigma-1	AP3S1	23.159	28	15	5	193	21.7
Q9Y6B7	AP-4 complex subunit beta-1	AP4B1	14.344	5	6	3	739	83.2
Q9UPM8	AP-4 complex subunit epsilon-1	AP4E1	26.864	8	16	6	1137	127.2
O00189	AP-4 complex subunit mu-1	AP4M1	15.216	11	9	4	453	49.9
Q9Y587	AP-4 complex subunit sigma-1	AP4S1	5.842	7	5	1	144	17
Q9H0R1	AP-5 complex subunit mu-1	AP5M1	10.023	9	6	3	490	54.7
Q9NUS5	AP-5 complex subunit sigma-1	AP5S1	3.235	5	1	1	200	22.5
O43299	AP-5 complex subunit zeta-1	AP5Z1	20.525	7	14	5	807	88.5
P02647	Apolipoprotein A-I	APOA1	156.205	67	115	25	267	30.8
P02652	Apolipoprotein A-II	APOA2	93.831	52	98	10	100	11.2
P06727	Apolipoprotein A-IV	APOA4	15.391	6	8	3	396	45.3
P04114	Apolipoprotein B-100	APOB	8.828	1	9	3	4563	515.3
P02654	Apolipoprotein C-I	APOC1	7.499	11	6	1	83	9.3
P02655	Apolipoprotein C-II	APOC2	49.469	59	36	6	101	11.3
P02656	Apolipoprotein C-III	APOC3	48.157	59	61	5	99	10.8
P05090	Apolipoprotein D	APOD	38.059	31	31	8	189	21.3
P02649	Apolipoprotein E	APOE	43.363	29	25	9	317	36.1
Q13790	Apolipoprotein F	APOF	10.397	8	6	2	326	35.4
Q9BQE5	Apolipoprotein L2	APOL2	55.876	36	40	14	337	37.1
Q9BZZ5	Apoptosis inhibitor 5	API5	95.102	26	50	16	524	59
Q07812	Apoptosis regulator BAX	BAX	57.06	40	30	8	192	21.2
Q9ULZ3	Apoptosis-associated speck-like protein containing a CARD	PYCARD	90.085	45	45	12	195	21.6
O95831	Apoptosis-inducing factor 1, mitochondrial	AIFM1	199.198	38	95	23	613	66.9
Q96KQ4	Apoptosis-stimulating of p53 protein 1	PPP1R13B	4.526	2	2	2	1090	119.5
Q13625	Apoptosis-stimulating of p53 protein 2	TP53BP2	18.328	6	10	5	1128	125.5
Q9UKV3	Apoptotic chromatin condensation inducer in the nucleus	ACIN1	153.767	23	94	32	1341	151.8
O14727	Apoptotic protease-activating factor 1	APAF1	17.713	5	8	5	1248	141.7
Q7Z2E3	Aprataxin	APTX	3.617	2	2	1	356	40.7
Q9Y2X7	ARF GTPase-activating protein GIT1	GIT1	53.72	19	25	8	761	84.3
Q14161	ARF GTPase-activating protein GIT2	GIT2	61.726	25	26	12	759	84.5
P53367	Arfaptin-1	ARFIP1	167.574	57	91	18	373	41.7
P53365	Arfaptin-2	ARFIP2	27.29	21	22	7	341	37.8
P52594	Arf-GAP domain and FG repeat-containing protein 1	AGFG1	67.041	22	41	10	562	58.2
O95081	Arf-GAP domain and FG repeat-containing protein 2	AGFG2	15.588	17	7	4	481	48.9
Q15027	Arf-GAP with coiled-coil, ANK repeat and PH domain-containing protein 1	ACAP1	4.535	2	5	1	740	81.5
Q15057	Arf-GAP with coiled-coil, ANK repeat and PH domain-containing protein 2	ACAP2	86.99	24	47	17	778	88
Q9UPQ3	Arf-GAP with GTPase, ANK repeat and PH domain-containing protein 1	AGAP1	7.841	4	6	1	857	94.4
Q96P47	Arf-GAP with GTPase, ANK repeat and PH domain-containing protein 3	AGAP3	16.089	6	7	2	875	95
Q96P48	Arf-GAP with Rho-GAP domain, ANK repeat and PH domain-containing protein 1	ARAP1	84.969	13	40	17	1450	162.1
Q8WZ64	Arf-GAP with Rho-GAP domain, ANK repeat and PH domain-containing protein 2	ARAP2	8.983	3	4	2	1704	193.3
Q8WWN8	Arf-GAP with Rho-GAP domain, ANK repeat and PH domain-containing protein 3	ARAP3	13.06	4	7	5	1544	169.7
Q9ULH1	Arf-GAP with SH3 domain, ANK repeat and PH domain-containing protein 1	ASAP1	40.049	6	19	5	1129	125.4
O43150	Arf-GAP with SH3 domain, ANK repeat and PH domain-containing protein 2	ASAP2	66.554	13	27	8	1006	111.6
P78540	Arginase-2, mitochondrial	ARG2	29.92	19	12	4	354	38.6
Q9NWB6	Arginine and glutamate-rich protein 1	ARGLU1	19.663	20	16	7	273	33.2
Q7L4I2	Arginine/serine-rich coiled-coil protein 2	RSRC2	26.61	12	16	5	434	50.5
Q8TF01	Arginine/serine-rich protein PNISR	PNISR	6.633	4	5	3	805	92.5
Q9P2R6	Arginine-glutamic acid dipeptide repeats protein	RERE	4.324	1	4	2	1566	172.3
Q5TEU4	Arginine-hydroxylase NDUFAF5, mitochondrial	NDUFAF5	4.731	6	5	2	345	38.9
P54136	Arginine--tRNA ligase, cytoplasmic	RARS1	273.267	49	174	37	660	75.3
P04424	Argininosuccinate lyase	ASL	141.319	39	79	20	464	51.6
P00966	Argininosuccinate synthase	ASS1	69.202	25	46	12	412	46.5
O95260	Arginyl-tRNA--protein transferase 1	ATE1	41.392	21	14	7	518	59.1
Q8N8R7	ARL14 effector protein	ARL14EP	7.603	6	1	1	260	29.3
O00192	Armadillo repeat protein deleted in velo-cardio-facial syndrome	ARVCF	3.941	1	1	1	962	104.6
Q9NVT9	Armadillo repeat-containing protein 1	ARMC1	21.524	31	12	6	282	31.3
Q8N2F6	Armadillo repeat-containing protein 10	ARMC10	23.259	17	11	5	343	37.5
Q6NXE6	Armadillo repeat-containing protein 6	ARMC6	35.356	16	23	9	501	54.1
Q8IUR7	Armadillo repeat-containing protein 8	ARMC8	42.35	15	21	9	673	75.5
Q7L311	Armadillo repeat-containing X-linked protein 2	ARMCX2	19.902	10	7	3	632	65.6
Q9UH62	Armadillo repeat-containing X-linked protein 3	ARMCX3	53.846	30	29	10	379	42.5
Q5T2E6	Armadillo-like helical domain-containing protein 3	ARMH3	22.294	9	7	4	689	78.7
Q7Z6K5	Arpin	ARPIN	36.883	42	17	8	226	24.9
Q8N5I2	Arrestin domain-containing protein 1	ARRDC1	9.945	10	4	2	433	46
Q9HBK9	Arsenite methyltransferase	AS3MT	6.353	3	3	1	375	41.7
P18440	Arylamine N-acetyltransferase 1	NAT1	35.448	29	12	6	290	33.9
P15289	Arylsulfatase A	ARSA	88.634	27	55	9	507	53.6
P15848	Arylsulfatase B	ARSB	8.991	4	6	2	533	59.6
L0R819	ASNSD1 upstream open reading frame protein	ASDURF	27.646	71	16	5	96	11.2
P08243	Asparagine synthetase [glutamine-hydrolyzing]	ASNS	136.021	39	88	22	561	64.3
O43776	Asparagine--tRNA ligase, cytoplasmic	NARS1	190.679	44	117	28	548	62.9
P17174	Aspartate aminotransferase, cytoplasmic	GOT1	149.934	52	109	19	413	46.2
P00505	Aspartate aminotransferase, mitochondrial	GOT2	160.725	47	159	25	430	47.5
Q6ICH7	Aspartate beta-hydroxylase domain-containing protein 2	ASPHD2	3.268	3	2	1	369	41.7
P14868	Aspartate--tRNA ligase, cytoplasmic	DARS1	239.446	68	166	39	501	57.1
Q6PI48	Aspartate--tRNA ligase, mitochondrial	DARS2	65.234	27	37	15	645	73.5
P45381	Aspartoacylase	ASPA	15.277	12	5	3	313	35.7
Q9ULA0	Aspartyl aminopeptidase	DNPEP	84.709	37	38	14	485	53.4
Q12797	Aspartyl/asparaginyl beta-hydroxylase	ASPH	178.956	40	110	28	758	85.8
Q15121	Astrocytic phosphoprotein PEA-15	PEA15	115.056	70	76	15	130	15
Q9UBB4	Ataxin-10	ATXN10	59.534	20	31	9	475	53.5
Q99700	Ataxin-2	ATXN2	76.547	13	36	14	1313	140.2
Q8WWM7	Ataxin-2-like protein	ATXN2L	203.103	33	126	35	1075	113.3
P54252	Ataxin-3	ATXN3	43.236	32	27	10	361	41.2
Q5TGY3	AT-hook DNA-binding motif-containing protein 1	AHDC1	4.701	3	4	2	1603	168.2
Q8WXF7	Atlastin-1	ATL1	35.764	16	13	7	558	63.5
Q8NHH9	Atlastin-2	ATL2	71.713	26	30	9	583	66.2
Q6DD88	Atlastin-3	ATL3	286.277	57	149	26	541	60.5
P24539	ATP synthase F(0) complex subunit B1, mitochondrial	ATP5PB	85.692	37	56	14	256	28.9
Q96IX5	ATP synthase membrane subunit DAPIT, mitochondrial	ATP5MD	22.936	47	16	4	58	6.5
Q5TC12	ATP synthase mitochondrial F1 complex assembly factor 1	ATPAF1	19.525	20	10	4	328	36.4
P00846	ATP synthase subunit a	MT-ATP6	6.203	4	4	1	226	24.8
P25705	ATP synthase subunit alpha, mitochondrial	ATP5F1A	460.814	66	437	48	553	59.7
P56378	ATP synthase subunit ATP5MPL, mitochondrial	ATP5MPL	3.387	12	2	1	58	6.7
P06576	ATP synthase subunit beta, mitochondrial	ATP5F1B	653.596	73	639	32	529	56.5
O75947	ATP synthase subunit d, mitochondrial	ATP5PD	114.392	76	107	17	161	18.5
P30049	ATP synthase subunit delta, mitochondrial	ATP5F1D	30.936	17	50	3	168	17.5
P56385	ATP synthase subunit e, mitochondrial	ATP5ME	41.53	57	32	5	69	7.9
P56381	ATP synthase subunit epsilon, mitochondrial	ATP5F1E	8.818	37	8	3	51	5.8
P56134	ATP synthase subunit f, mitochondrial	ATP5MF	22.05	26	21	2	94	10.9
O75964	ATP synthase subunit g, mitochondrial	ATP5MG	53.793	53	22	6	103	11.4
P36542	ATP synthase subunit gamma, mitochondrial	ATP5F1C	93.091	43	61	16	298	33
P48047	ATP synthase subunit O, mitochondrial	ATP5PO	122.129	64	75	15	213	23.3
Q99766	ATP synthase subunit s, mitochondrial	DMAC2L	4.259	4	3	1	215	24.9
P18859	ATP synthase-coupling factor 6, mitochondrial	ATP5PF	88.429	56	52	9	108	12.6
Q9NVI7	ATPase family AAA domain-containing protein 3A	ATAD3A	185.458	53	121	10	634	71.3
Q5T9A4	ATPase family AAA domain-containing protein 3B	ATAD3B	158.215	42	101	4	648	72.5
Q8NB90	ATPase family protein 2 homolog	SPATA5	131.017	37	73	22	893	97.8
O43681	ATPase GET3	GET3	90.775	35	61	11	348	38.8
Q9UII2	ATPase inhibitor, mitochondrial	ATP5IF1	45.719	45	51	12	106	12.2
Q96S55	ATPase WRNIP1	WRNIP1	27.701	17	21	9	665	72.1
Q86UK0	ATP-binding cassette sub-family A member 12	ABCA12	20.24	2	10	5	2595	293
Q9NRK6	ATP-binding cassette sub-family B member 10, mitochondrial	ABCB10	15.507	7	12	4	738	79.1
Q9NP58	ATP-binding cassette sub-family B member 6, mitochondrial	ABCB6	52.218	18	17	7	842	93.8
O75027	ATP-binding cassette sub-family B member 7, mitochondrial	ABCB7	24.723	9	14	6	752	82.6
Q5T3U5	ATP-binding cassette sub-family C member 10	ABCC10	9.705	2	3	2	1492	161.5
P28288	ATP-binding cassette sub-family D member 3	ABCD3	77.458	25	46	16	659	75.4
P61221	ATP-binding cassette sub-family E member 1	ABCE1	120.667	37	84	20	599	67.3
Q8NE71	ATP-binding cassette sub-family F member 1	ABCF1	179.753	33	104	29	845	95.9
Q9UG63	ATP-binding cassette sub-family F member 2	ABCF2	71.424	23	39	14	623	71.2
Q9NUQ8	ATP-binding cassette sub-family F member 3	ABCF3	82.241	26	34	14	709	79.7
P53396	ATP-citrate synthase	ACLY	468.774	49	328	57	1101	120.8
Q8IW45	ATP-dependent (S)-NAD(P)H-hydrate dehydratase	NAXD	31.409	23	11	5	347	36.6
P17858	ATP-dependent 6-phosphofructokinase, liver type	PFKL	219.052	35	130	20	780	85
P08237	ATP-dependent 6-phosphofructokinase, muscle type	PFKM	161.013	36	83	21	780	85.1
Q01813	ATP-dependent 6-phosphofructokinase, platelet type	PFKP	309.376	45	213	33	784	85.5
O76031	ATP-dependent Clp protease ATP-binding subunit clpX-like, mitochondrial	CLPX	110.11	26	55	15	633	69.2
Q16740	ATP-dependent Clp protease proteolytic subunit, mitochondrial	CLPP	93.497	38	66	9	277	30.2
P46063	ATP-dependent DNA helicase Q1	RECQL	164.508	35	90	24	649	73.4
Q9H2U1	ATP-dependent DNA/RNA helicase DHX36	DHX36	36.189	11	20	7	1008	114.7
Q08211	ATP-dependent RNA helicase A	DHX9	289.023	36	169	43	1270	140.9
Q92499	ATP-dependent RNA helicase DDX1	DDX1	202.06	43	134	29	740	82.4
Q9NVP1	ATP-dependent RNA helicase DDX18	DDX18	43.245	19	24	11	670	75.4
Q9NUU7	ATP-dependent RNA helicase DDX19A	DDX19A	107.737	41	72	4	478	53.9
Q9UMR2	ATP-dependent RNA helicase DDX19B	DDX19B	106.033	37	65	2	479	53.9
Q9GZR7	ATP-dependent RNA helicase DDX24	DDX24	16.051	11	9	5	859	96.3
O00148	ATP-dependent RNA helicase DDX39A	DDX39A	104.999	36	81	5	427	49.1
O00571	ATP-dependent RNA helicase DDX3X	DDX3X	273.405	55	186	15	662	73.2
O15523	ATP-dependent RNA helicase DDX3Y	DDX3Y	194.002	41	142	4	660	73.1
Q86XP3	ATP-dependent RNA helicase DDX42	DDX42	88.594	24	48	17	938	102.9
Q8TDD1	ATP-dependent RNA helicase DDX54	DDX54	7.278	5	5	3	881	98.5
Q7Z478	ATP-dependent RNA helicase DHX29	DHX29	65.952	14	35	16	1369	155.1
Q7L2E3	ATP-dependent RNA helicase DHX30	DHX30	42.968	11	29	11	1194	133.9
Q14562	ATP-dependent RNA helicase DHX8	DHX8	46.417	11	28	8	1220	139.2
Q8IYB8	ATP-dependent RNA helicase SUPV3L1, mitochondrial	SUPV3L1	20.961	6	13	4	786	87.9
Q96TA2	ATP-dependent zinc metalloprotease YME1L1	YME1L1	116.047	31	57	18	773	86.4
Q99712	ATP-sensitive inward rectifier potassium channel 15	KCNJ15	4.172	6	3	2	375	42.6
O14497	AT-rich interactive domain-containing protein 1A	ARID1A	91.681	11	38	14	2285	241.9
Q8NFD5	AT-rich interactive domain-containing protein 1B	ARID1B	52.677	6	24	6	2236	236
Q68CP9	AT-rich interactive domain-containing protein 2	ARID2	15.694	2	7	3	1835	197.3
Q99856	AT-rich interactive domain-containing protein 3A	ARID3A	5.64	2	3	2	593	62.9
Q4LE39	AT-rich interactive domain-containing protein 4B	ARID4B	11.071	3	4	2	1312	147.7
O75882	Attractin	ATRN	110.457	12	98	23	1429	158.4
Q96D53	Atypical kinase COQ8B, mitochondrial	COQ8B	6.561	2	2	1	544	60
Q9H1Y0	Autophagy protein 5	ATG5	10.626	11	4	2	275	32.4
Q9BSB4	Autophagy-related protein 101	ATG101	16.897	23	7	3	218	25
Q676U5	Autophagy-related protein 16-1	ATG16L1	45.907	18	35	11	607	68.2
Q2TAZ0	Autophagy-related protein 2 homolog A	ATG2A	22.386	3	11	3	1938	212.7
Q96BY7	Autophagy-related protein 2 homolog B	ATG2B	8.223	2	4	2	2078	232.6
Q7Z3C6	Autophagy-related protein 9A	ATG9A	13.2	6	5	3	839	94.4
Q674R7	Autophagy-related protein 9B	ATG9B	6.363	2	4	2	924	101
Q96BJ3	Axin interactor, dorsalization-associated protein	AIDA	55.991	46	36	10	306	35
Q5W0U4	B box and SPRY domain-containing protein	BSPRY	4.384	5	3	2	402	44.4
P17213	Bactericidal permeability-increasing protein	BPI	3.474	2	3	1	487	53.9
Q13490	Baculoviral IAP repeat-containing protein 2	BIRC2	14.359	8	9	4	618	69.9
Q9NR09	Baculoviral IAP repeat-containing protein 6	BIRC6	22.069	1	13	6	4857	529.9
Q99933	BAG family molecular chaperone regulator 1	BAG1	26.381	19	11	6	345	38.8
O95816	BAG family molecular chaperone regulator 2	BAG2	38.946	37	23	7	211	23.8
O95817	BAG family molecular chaperone regulator 3	BAG3	209.712	68	127	32	575	61.6
O95429	BAG family molecular chaperone regulator 4	BAG4	31.358	17	16	5	457	49.6
Q9UL15	BAG family molecular chaperone regulator 5	BAG5	73.976	33	34	10	447	51.2
P02730	Band 3 anion transport protein	SLC4A1	3.396	1	1	1	911	101.7
Q9H4G0	Band 4.1-like protein 1	EPB41L1	50.1	19	29	11	881	98.4
O43491	Band 4.1-like protein 2	EPB41L2	101.567	32	74	22	1005	112.5
Q9Y2J2	Band 4.1-like protein 3	EPB41L3	61.716	15	47	11	1087	120.6
Q9H329	Band 4.1-like protein 4B	EPB41L4B	8.994	3	2	2	900	99.7
Q9HCM4	Band 4.1-like protein 5	EPB41L5	43.688	13	17	7	733	81.8
O75531	Barrier-to-autointegration factor	BANF1	63.731	65	25	6	89	10.1
P50895	Basal cell adhesion molecule	BCAM	12.947	8	9	4	628	67.4
P98160	Basement membrane-specific heparan sulfate proteoglycan core protein	HSPG2	93.247	7	46	22	4391	468.5
Q7L1Q6	Basic leucine zipper and W2 domain-containing protein 1	BZW1	157.825	45	130	27	419	48
Q9Y6E2	Basic leucine zipper and W2 domain-containing protein 2	BZW2	69.012	27	39	11	419	48.1
P35613	Basigin	BSG	57.725	25	34	10	385	42.2
P55061	Bax inhibitor 1	TMBIM6	13.409	4	10	2	237	26.5
Q4VC05	B-cell CLL/lymphoma 7 protein family member A	BCL7A	7.734	12	8	1	210	22.8
Q9BQE9	B-cell CLL/lymphoma 7 protein family member B	BCL7B	8.348	13	8	1	202	22.2
Q86UU0	B-cell CLL/lymphoma 9-like protein	BCL9L	26.565	5	16	7	1499	157
O95999	B-cell lymphoma/leukemia 10	BCL10	21.356	15	20	4	233	26.2
Q9UHQ4	B-cell receptor-associated protein 29	BCAP29	40.03	27	34	9	241	28.3
P51572	B-cell receptor-associated protein 31	BCAP31	154.767	57	154	21	246	28
Q16611	Bcl-2 homologous antagonist/killer	BAK1	34.705	22	13	3	211	23.4
Q7Z465	Bcl-2/adenovirus E1B 19 kDa-interacting protein 2-like protein	BNIPL	15.133	8	4	2	357	39.7
Q9NYF8	Bcl-2-associated transcription factor 1	BCLAF1	114.415	29	72	26	920	106.1
Q07817	Bcl-2-like protein 1	BCL2L1	18.949	14	10	3	233	26
Q9BXK5	Bcl-2-like protein 13	BCL2L13	72.499	29	30	10	485	52.7
Q92843	Bcl-2-like protein 2	BCL2L2	3.699	5	3	1	193	20.7
Q9UMX3	Bcl-2-related ovarian killer protein	BOK	6.483	7	3	1	212	23.3
Q14457	Beclin-1	BECN1	16.146	14	8	4	450	51.9
O15155	BET1 homolog	BET1	14.103	15	6	1	118	13.3
Q9NYM9	BET1-like protein	BET1L	13.868	36	8	3	111	12.4
Q9Y4K1	Beta/gamma crystallin domain-containing protein 1	CRYBG1	379.476	37	251	57	1723	188.6
Q8N1P7	Beta/gamma crystallin domain-containing protein 2	CRYBG2	355.504	37	177	46	1661	177.8
Q6Y288	Beta-1,3-glucosyltransferase	B3GLCT	13.161	7	9	3	498	56.5
P15291	Beta-1,4-galactosyltransferase 1	B4GALT1	43.61	26	19	6	398	43.9
O60513	Beta-1,4-galactosyltransferase 4	B4GALT4	11.648	12	6	3	344	40
O43505	Beta-1,4-glucuronyltransferase 1	B4GAT1	28.068	10	13	4	415	47.1
Q13884	Beta-1-syntrophin	SNTB1	37.515	17	18	6	538	58
P02749	Beta-2-glycoprotein 1	APOH	62.341	30	48	12	345	38.3
P61769	Beta-2-microglobulin	B2M	20.797	40	17	5	119	13.7
Q13425	Beta-2-syntrophin	SNTB2	16.031	10	17	4	540	57.9
Q562R1	Beta-actin-like protein 2	ACTBL2	161.262	30	755	4	376	42
P35612	Beta-adducin	ADD2	24.257	6	15	3	726	80.8
P25098	Beta-adrenergic receptor kinase 1	GRK2	51.999	21	39	12	689	79.5
Q96KN2	Beta-Ala-His dipeptidase	CNDP1	106.967	40	76	17	507	56.7
P49407	Beta-arrestin-1	ARRB1	23.388	18	13	5	418	47
P32121	Beta-arrestin-2	ARRB2	3.821	5	2	2	409	46.1
Q9NSA3	Beta-catenin-interacting protein 1	CTNNBIP1	65.842	77	47	5	81	9.2
Q8WYA6	Beta-catenin-like protein 1	CTNNBL1	77.064	27	53	15	563	65.1
P42025	Beta-centractin	ACTR1B	100.972	43	61	5	376	42.3
P13929	Beta-enolase	ENO3	165.419	47	142	11	434	47
P16278	Beta-galactosidase	GLB1	96.78	19	57	12	677	76
P08236	Beta-glucuronidase	GUSB	10.842	8	8	4	651	74.7
P06865	Beta-hexosaminidase subunit alpha	HEXA	63.291	23	47	13	529	60.7
P07686	Beta-hexosaminidase subunit beta	HEXB	152.499	35	105	22	556	63.1
O00462	Beta-mannosidase	MANBA	46.982	13	26	8	879	100.8
Q9H115	Beta-soluble NSF attachment protein	NAPB	32.229	22	21	3	298	33.5
Q16143	Beta-synuclein	SNCB	49.01	34	23	2	134	14.3
P55957	BH3-interacting domain death agonist	BID	36.885	42	18	5	195	22
A1A5D9	BICD family-like cargo adapter 2	BICDL2	52.847	26	24	9	508	56.8
O43252	Bifunctional 3'-phosphoadenosine 5'-phosphosulfate synthase 1	PAPSS1	135.581	33	76	18	624	70.8
O95340	Bifunctional 3'-phosphoadenosine 5'-phosphosulfate synthase 2	PAPSS2	41.624	21	18	7	614	69.5
Q6NYC1	Bifunctional arginine demethylase and lysyl-hydroxylase JMJD6	JMJD6	10.227	7	6	2	403	46.4
Q13057	Bifunctional coenzyme A synthase	COASY	39.587	23	24	9	564	62.3
P34913	Bifunctional epoxide hydrolase 2	EPHX2	33.675	13	22	5	555	62.6
P07814	Bifunctional glutamate/proline--tRNA ligase	EPRS1	580.585	51	382	87	1512	170.5
P52848	Bifunctional heparan sulfate N-deacetylase/N-sulfotransferase 1	NDST1	15.869	7	12	6	882	100.8
P13995	Bifunctional methylenetetrahydrofolate dehydrogenase/cyclohydrolase, mitochondrial	MTHFD2	42.45	28	16	7	350	37.9
P0C870	Bifunctional peptidase and (3S)-lysyl hydroxylase JMJD7	JMJD7	25.283	23	15	5	316	35.9
Q96T60	Bifunctional polynucleotide phosphatase/kinase	PNKP	29.459	24	12	9	521	57
P31939	Bifunctional purine biosynthesis protein ATIC	ATIC	405.711	71	266	43	592	64.6
Q9Y223	Bifunctional UDP-N-acetylglucosamine 2-epimerase/N-acetylmannosamine kinase	GNE	98.921	25	57	15	722	79.2
P21810	Biglycan	BGN	70.651	31	41	10	368	41.6
O95342	Bile salt export pump	ABCB11	4.985	1	2	1	1321	146.3
P53004	Biliverdin reductase A	BLVRA	66.042	39	45	13	296	33.4
P78537	Biogenesis of lysosome-related organelles complex 1 subunit 1	BLOC1S1	29.686	32	13	4	153	17.3
Q6QNY1	Biogenesis of lysosome-related organelles complex 1 subunit 2	BLOC1S2	14.982	23	10	3	142	16
Q6QNY0	Biogenesis of lysosome-related organelles complex 1 subunit 3	BLOC1S3	26.727	21	7	4	202	21.2
Q9NUP1	Biogenesis of lysosome-related organelles complex 1 subunit 4	BLOC1S4	5.612	12	5	2	217	23.3
Q8TDH9	Biogenesis of lysosome-related organelles complex 1 subunit 5	BLOC1S5	11.835	19	7	3	187	21.6
Q96IK1	Biorientation of chromosomes in cell division protein 1	BOD1	14.348	23	15	3	185	19.2
Q8NFC6	Biorientation of chromosomes in cell division protein 1-like 1	BOD1L1	12.685	2	13	3	3051	330.3
P43251	Biotinidase	BTD	90.893	17	54	7	543	61.1
P50747	Biotin--protein ligase	HLCS	12.735	11	7	5	726	80.7
P49789	Bis(5'-adenosyl)-triphosphatase	FHIT	7.587	23	2	2	147	16.8
P50583	Bis(5'-nucleosyl)-tetraphosphatase [asymmetrical]	NUDT2	7.515	16	8	3	147	16.8
P07738	Bisphosphoglycerate mutase	BPGM	41.706	29	20	7	259	30
Q13867	Bleomycin hydrolase	BLMH	40.774	13	25	8	455	52.5
Q969J3	BLOC-1-related complex subunit 5	BORCS5	29.906	28	17	7	196	22.2
Q96GS4	BLOC-1-related complex subunit 6	BORCS6	31.354	24	16	5	357	37.2
Q96B45	BLOC-1-related complex subunit 7	BORCS7	15.449	42	7	3	106	11.7
Q96FH0	BLOC-1-related complex subunit 8	BORCS8	16.688	31	5	3	119	13.4
Q9NSY1	BMP-2-inducible protein kinase	BMP2K	36.935	6	14	6	1161	129.1
Q9H3K6	BolA-like protein 2	BOLA2	30.273	51	25	5	86	10.1
Q53S33	BolA-like protein 3	BOLA3	15.977	31	9	4	107	12.1
Q6UWU4	Bombesin receptor-activated protein C6orf89	C6orf89	7.8	6	5	2	347	39.8
P13497	Bone morphogenetic protein 1	BMP1	24.308	6	19	6	986	111.2
Q13873	Bone morphogenetic protein receptor type-2	BMPR2	13.012	5	5	3	1038	115.1
Q9BQP9	BPI fold-containing family A member 3	BPIFA3	3.369	3	1	1	254	28.4
P80723	Brain acid soluble protein 1	BASP1	162.435	94	86	19	227	22.7
Q9UQB8	Brain-specific angiogenesis inhibitor 1-associated protein 2	BAIAP2	260.849	70	151	34	552	60.8
Q9UHR4	Brain-specific angiogenesis inhibitor 1-associated protein 2-like protein 1	BAIAP2L1	129.471	45	76	22	511	56.8
Q9GZN4	Brain-specific serine protease 4	PRSS22	41.964	22	21	6	317	33.7
P54687	Branched-chain-amino-acid aminotransferase, cytosolic	BCAT1	66.322	17	40	9	386	42.9
O15382	Branched-chain-amino-acid aminotransferase, mitochondrial	BCAT2	48.492	28	24	8	392	44.3
Q7Z569	BRCA1-associated protein	BRAP	24.231	8	12	4	592	67.3
Q9P287	BRCA2 and CDKN1A-interacting protein	BCCIP	53.374	30	38	8	314	36
Q7Z589	BRCA2-interacting transcriptional repressor EMSY	EMSY	3.812	1	2	1	1322	141.4
P11274	Breakpoint cluster region protein	BCR	132.525	21	65	19	1271	142.7
P56945	Breast cancer anti-estrogen resistance protein 1	BCAR1	87.917	26	51	16	870	93.3
O75815	Breast cancer anti-estrogen resistance protein 3	BCAR3	22.591	10	14	7	825	92.5
Q5PSV4	Breast cancer metastasis-suppressor 1-like protein	BRMS1L	7.5	8	3	2	323	37.6
Q9H6U6	Breast carcinoma-amplified sequence 3	BCAS3	13.019	6	6	4	928	101.2
Q9Y6D6	Brefeldin A-inhibited guanine nucleotide-exchange protein 1	ARFGEF1	114.962	16	56	16	1849	208.6
Q9Y6D5	Brefeldin A-inhibited guanine nucleotide-exchange protein 2	ARFGEF2	60.831	9	31	9	1785	201.9
Q5TH69	Brefeldin A-inhibited guanine nucleotide-exchange protein 3	ARFGEF3	8.278	1	3	2	2177	240.5
Q96GW7	Brevican core protein	BCAN	3.769	2	3	1	911	99.1
Q8WY22	BRI3-binding protein	BRI3BP	13.208	20	10	3	251	27.8
Q9NQY0	Bridging integrator 3	BIN3	30.296	40	29	10	253	29.6
Q9NWV8	BRISC and BRCA1-A complex member 1	BABAM1	35.537	24	20	7	329	36.5
Q9NXR7	BRISC and BRCA1-A complex member 2	BABAM2	30.614	13	18	4	383	43.5
Q15018	BRISC complex subunit Abraxas 2	ABRAXAS2	18.322	7	11	4	415	46.9
Q5VW32	BRO1 domain-containing protein BROX	BROX	41.203	22	22	8	411	46.4
Q9NRL2	Bromodomain adjacent to zinc finger domain protein 1A	BAZ1A	25.667	5	15	7	1556	178.6
Q9UIF9	Bromodomain adjacent to zinc finger domain protein 2A	BAZ2A	14.435	3	3	2	1905	211.1
O95696	Bromodomain-containing protein 1	BRD1	4.388	2	4	2	1058	119.4
P25440	Bromodomain-containing protein 2	BRD2	15.812	6	6	3	801	88
Q15059	Bromodomain-containing protein 3	BRD3	10.03	6	10	1	726	79.5
O60885	Bromodomain-containing protein 4	BRD4	43.742	8	30	8	1362	152.1
Q9H0E9	Bromodomain-containing protein 8	BRD8	5.328	3	2	2	1235	135.3
Q9H8M2	Bromodomain-containing protein 9	BRD9	7.933	4	4	2	597	67
Q9NW68	BSD domain-containing protein 1	BSDC1	49.544	35	25	10	430	47.1
Q13829	BTB/POZ domain-containing adapter for CUL3-mediated RhoA degradation protein 2	TNFAIP1	4.112	8	6	1	316	36.2
Q9H3F6	BTB/POZ domain-containing adapter for CUL3-mediated RhoA degradation protein 3	KCTD10	35.191	24	20	6	313	35.4
Q9H0C5	BTB/POZ domain-containing protein 1	BTBD1	4.211	2	3	1	482	52.7
Q719H9	BTB/POZ domain-containing protein KCTD1	KCTD1	16.927	22	17	3	257	29.4
Q693B1	BTB/POZ domain-containing protein KCTD11	KCTD11	10.19	9	7	2	232	25.9
Q96CX2	BTB/POZ domain-containing protein KCTD12	KCTD12	114.429	55	68	17	325	35.7
Q96SI1	BTB/POZ domain-containing protein KCTD15	KCTD15	6.602	5	2	1	283	31.9
Q8N5Z5	BTB/POZ domain-containing protein KCTD17	KCTD17	9.328	7	3	1	321	35.6
Q4G0X4	BTB/POZ domain-containing protein KCTD21	KCTD21	13.247	16	7	2	260	29.6
Q9Y597	BTB/POZ domain-containing protein KCTD3	KCTD3	4.913	2	1	1	815	88.9
Q9NXV2	BTB/POZ domain-containing protein KCTD5	KCTD5	5.749	5	3	1	234	26.1
Q7L273	BTB/POZ domain-containing protein KCTD9	KCTD9	8.595	8	6	3	389	42.5
O43670	BUB3-interacting and GLEBS motif-containing protein ZNF207	ZNF207	14.975	4	6	3	478	50.7
Q13895	Bystin	BYSL	17.275	8	12	4	437	49.6
Q96EU7	C1GALT1-specific chaperone 1	C1GALT1C1	18.722	12	10	3	318	36.4
P11586	C-1-tetrahydrofolate synthase, cytoplasmic	MTHFD1	366.276	50	226	46	935	101.5
Q9Y426	C2 domain-containing protein 2	C2CD2	5.524	3	1	1	696	75.5
Q86YS7	C2 domain-containing protein 5	C2CD5	19.307	8	14	6	1000	110.4
O75844	CAAX prenyl protease 1 homolog	ZMPSTE24	83.269	27	65	15	475	54.8
Q8WUQ7	Cactin	CACTIN	12.144	6	3	3	758	88.6
P27708	CAD protein	CAD	406.742	32	196	52	2225	242.8
Q9NYQ6	Cadherin EGF LAG seven-pass G-type receptor 1	CELSR1	6.249	1	2	2	3014	329.3
P12830	Cadherin-1	CDH1	142.026	27	92	19	882	97.4
P55287	Cadherin-11	CDH11	15.628	7	4	3	796	87.9
P55290	Cadherin-13	CDH13	74.339	18	38	10	713	78.2
P19022	Cadherin-2	CDH2	37.755	11	17	5	906	99.7
P22223	Cadherin-3	CDH3	90.423	21	52	10	829	91.4
P55285	Cadherin-6	CDH6	4.84	3	2	1	790	88.3
Q9HBB8	Cadherin-related family member 5	CDHR5	10.171	4	3	2	845	88.2
P05937	Calbindin	CALB1	61.803	55	31	10	261	30
Q99653	Calcineurin B homologous protein 1	CHP1	113.082	80	71	17	195	22.4
P63098	Calcineurin subunit B type 1	PPP3R1	51.001	48	20	5	170	19.3
Q99828	Calcium and integrin-binding protein 1	CIB1	12.733	15	5	2	191	21.7
Q8IWX8	Calcium homeostasis endoplasmic reticulum protein	CHERP	59.519	17	40	13	916	103.6
Q9UM00	Calcium load-activated calcium channel	TMCO1	18.5	16	11	4	239	27.1
Q96D31	Calcium release-activated calcium channel protein 1	ORAI1	8.022	4	2	1	301	32.6
P49069	Calcium signal-modulating cyclophilin ligand	CAMLG	12.571	12	4	2	296	32.9
Q8NE86	Calcium uniporter protein, mitochondrial	MCU	70.001	29	54	14	351	39.8
Q9NWR8	Calcium uniporter regulatory subunit MCUb, mitochondrial	MCUB	12.54	10	7	3	336	39.1
Q9BPX6	Calcium uptake protein 1, mitochondrial	MICU1	26.103	14	21	6	476	54.3
Q8IYU8	Calcium uptake protein 2, mitochondrial	MICU2	27.088	12	12	3	434	49.6
Q7Z7J9	Calcium/calmodulin-dependent protein kinase II inhibitor 1	CAMK2N1	16.703	41	6	3	78	8.5
Q8N5S9	Calcium/calmodulin-dependent protein kinase kinase 1	CAMKK1	6.984	4	3	2	505	55.7
Q96RR4	Calcium/calmodulin-dependent protein kinase kinase 2	CAMKK2	18.365	8	18	4	588	64.7
Q14012	Calcium/calmodulin-dependent protein kinase type 1	CAMK1	13.14	12	7	3	370	41.3
Q8IU85	Calcium/calmodulin-dependent protein kinase type 1D	CAMK1D	16.968	9	6	2	385	42.9
Q13554	Calcium/calmodulin-dependent protein kinase type II subunit beta	CAMK2B	49.969	11	35	1	666	72.6
Q13557	Calcium/calmodulin-dependent protein kinase type II subunit delta	CAMK2D	129.158	42	89	16	499	56.3
Q13555	Calcium/calmodulin-dependent protein kinase type II subunit gamma	CAMK2G	83.154	22	50	4	558	62.6
Q9UQC9	Calcium-activated chloride channel regulator 2	CLCA2	35.516	10	17	6	943	103.9
Q14CN2	Calcium-activated chloride channel regulator 4	CLCA4	35.971	12	15	8	919	101.2
Q12791	Calcium-activated potassium channel subunit alpha-1	KCNMA1	19.089	7	8	5	1236	137.5
Q9P1Z2	Calcium-binding and coiled-coil domain-containing protein 1	CALCOCO1	45.358	19	23	9	691	77.3
Q13137	Calcium-binding and coiled-coil domain-containing protein 2	CALCOCO2	38.313	29	17	8	446	52.2
O75746	Calcium-binding mitochondrial carrier protein Aralar1	SLC25A12	123.244	37	63	14	678	74.7
Q9UJS0	Calcium-binding mitochondrial carrier protein Aralar2	SLC25A13	176.755	41	91	17	675	74.1
Q6NUK1	Calcium-binding mitochondrial carrier protein SCaMC-1	SLC25A24	123.327	38	94	22	477	53.3
Q9Y376	Calcium-binding protein 39	CAB39	70.084	40	61	13	341	39.8
Q9H9S4	Calcium-binding protein 39-like	CAB39L	22.121	17	17	4	337	39.1
Q9ULU8	Calcium-dependent secretion activator 1	CADPS	178.313	27	110	27	1353	152.7
Q86UW7	Calcium-dependent secretion activator 2	CADPS2	48.951	7	23	2	1296	147.6
Q9NP80	Calcium-independent phospholipase A2-gamma	PNPLA8	16.955	6	10	4	782	88.4
Q9Y2V2	Calcium-regulated heat-stable protein 1	CARHSP1	51.263	72	20	6	147	15.9
P98194	Calcium-transporting ATPase type 2C member 1	ATP2C1	114.471	22	61	16	919	100.5
Q9HB71	Calcyclin-binding protein	CACYBP	146.626	55	80	19	228	26.2
Q13938	Calcyphosin	CAPS	100.54	43	59	16	275	30.2
Q05682	Caldesmon	CALD1	375.162	48	238	54	793	93.2
P0DP25	Calmodulin-3	CALM3	125.572	77	130	11	149	16.8
P27482	Calmodulin-like protein 3	CALML3	106.986	72	57	12	149	16.9
Q9NZT1	Calmodulin-like protein 5	CALML5	266.923	84	272	20	146	15.9
Q5T5Y3	Calmodulin-regulated spectrin-associated protein 1	CAMSAP1	30.929	8	21	9	1602	177.9
Q08AD1	Calmodulin-regulated spectrin-associated protein 2	CAMSAP2	57.179	13	24	13	1489	168
Q9P1Y5	Calmodulin-regulated spectrin-associated protein 3	CAMSAP3	72.443	19	43	15	1249	134.7
P27824	Calnexin	CANX	258.071	40	209	35	592	67.5
P04632	Calpain small subunit 1	CAPNS1	274.332	67	153	14	268	28.3
Q96L46	Calpain small subunit 2	CAPNS2	43.58	32	26	6	248	27.6
P07384	Calpain-1 catalytic subunit	CAPN1	267.347	56	184	43	714	81.8
O75808	Calpain-15	CAPN15	7.181	3	3	2	1086	117.2
P17655	Calpain-2 catalytic subunit	CAPN2	224.437	51	135	34	700	79.9
O15484	Calpain-5	CAPN5	36.844	18	21	9	640	73.1
Q9Y6W3	Calpain-7	CAPN7	33.197	13	14	8	813	92.6
P20810	Calpastatin	CAST	443.75	59	374	55	708	76.5
P51911	Calponin-1	CNN1	173.318	66	151	24	297	33.2
Q99439	Calponin-2	CNN2	115.373	38	100	13	309	33.7
Q15417	Calponin-3	CNN3	133.885	42	98	10	329	36.4
P27797	Calreticulin	CALR	261.283	72	268	37	417	48.1
P22676	Calretinin	CALB2	25.755	16	11	3	271	31.5
O94985	Calsyntenin-1	CLSTN1	69.806	13	44	11	981	109.7
O43852	Calumenin	CALU	245.578	80	161	34	315	37.1
P17612	cAMP-dependent protein kinase catalytic subunit alpha	PRKACA	73.49	36	58	2	351	40.6
P22694	cAMP-dependent protein kinase catalytic subunit beta	PRKACB	87.529	42	61	5	351	40.6
P22612	cAMP-dependent protein kinase catalytic subunit gamma	PRKACG	37.64	10	21	1	351	40.4
Q9C010	cAMP-dependent protein kinase inhibitor beta	PKIB	7.061	27	7	1	78	8.5
P10644	cAMP-dependent protein kinase type I-alpha regulatory subunit	PRKAR1A	113.676	40	82	20	381	43
P13861	cAMP-dependent protein kinase type II-alpha regulatory subunit	PRKAR2A	216.598	62	133	21	404	45.5
P31323	cAMP-dependent protein kinase type II-beta regulatory subunit	PRKAR2B	106.625	29	66	9	418	46.3
P56211	cAMP-regulated phosphoprotein 19	ARPP19	51.27	71	40	8	112	12.3
Q08499	cAMP-specific 3',5'-cyclic phosphodiesterase 4D	PDE4D	17.071	7	10	5	809	91.1
Q9BSD7	Cancer-related nucleoside-triphosphatase	NTPCR	19.206	23	9	3	190	20.7
P30622	CAP-Gly domain-containing linker protein 1	CLIP1	726.504	59	433	93	1438	162.1
Q9UDT6	CAP-Gly domain-containing linker protein 2	CLIP2	124.507	24	64	17	1046	115.8
Q8N3C7	CAP-Gly domain-containing linker protein 4	CLIP4	3.956	5	2	2	705	76.3
Q14444	Caprin-1	CAPRIN1	178.904	28	117	26	709	78.3
Q8N1G2	Cap-specific mRNA (nucleoside-2'-O-)-methyltransferase 1	CMTR1	10.303	3	5	3	835	95.3
Q8IYT2	Cap-specific mRNA (nucleoside-2'-O-)-methyltransferase 2	CMTR2	22.549	7	13	5	770	88.1
P31327	Carbamoyl-phosphate synthase [ammonia], mitochondrial	CPS1	44.655	10	23	9	1500	164.8
P00915	Carbonic anhydrase 1	CA1	50.245	30	31	6	261	28.9
O43570	Carbonic anhydrase 12	CA12	24.714	12	10	4	354	39.4
Q8N1Q1	Carbonic anhydrase 13	CA13	14.757	15	10	3	262	29.4
P00918	Carbonic anhydrase 2	CA2	134.88	71	92	17	260	29.2
P07451	Carbonic anhydrase 3	CA3	3.683	3	3	1	260	29.5
P35219	Carbonic anhydrase-related protein	CA8	5.084	4	3	1	290	33
P16152	Carbonyl reductase [NADPH] 1	CBR1	208.646	83	126	18	277	30.4
O75828	Carbonyl reductase [NADPH] 3	CBR3	73.612	44	35	6	277	30.8
Q8N4T8	Carbonyl reductase family member 4	CBR4	22.371	32	10	6	237	25.3
Q96DG6	Carboxymethylenebutenolidase homolog	CMBL	10.801	12	9	3	245	28
Q9UI42	Carboxypeptidase A4	CPA4	75.658	38	43	11	421	47.3
Q96IY4	Carboxypeptidase B2	CPB2	15.406	8	13	4	423	48.4
O75976	Carboxypeptidase D	CPD	165.325	23	102	27	1380	152.8
P16870	Carboxypeptidase E	CPE	57.597	19	50	8	476	53.1
P14384	Carboxypeptidase M	CPM	6.214	4	3	1	443	50.5
P15169	Carboxypeptidase N catalytic chain	CPN1	38.985	21	17	6	458	52.3
P22792	Carboxypeptidase N subunit 2	CPN2	88.88	25	66	12	545	60.5
Q9Y646	Carboxypeptidase Q	CPQ	21.493	9	12	4	472	51.9
Q9GZU7	Carboxy-terminal domain RNA polymerase II polypeptide A small phosphatase 1	CTDSP1	12.384	11	9	2	261	29.2
P13688	Carcinoembryonic antigen-related cell adhesion molecule 1	CEACAM1	32.468	10	15	3	526	57.5
P06731	Carcinoembryonic antigen-related cell adhesion molecule 5	CEACAM5	67.282	12	31	5	702	76.7
P40199	Carcinoembryonic antigen-related cell adhesion molecule 6	CEACAM6	59.711	18	19	4	344	37.2
P43155	Carnitine O-acetyltransferase	CRAT	52.258	12	39	10	626	70.8
P50416	Carnitine O-palmitoyltransferase 1, liver isoform	CPT1A	68.375	22	43	13	773	88.3
P23786	Carnitine O-palmitoyltransferase 2, mitochondrial	CPT2	96.628	31	49	17	658	73.7
Q8N4J0	Carnosine N-methyltransferase	CARNMT1	6.999	5	5	2	409	47.2
O75718	Cartilage-associated protein	CRTAP	45.977	20	24	8	401	46.5
P48729	Casein kinase I isoform alpha	CSNK1A1	95.211	46	61	14	337	38.9
P48730	Casein kinase I isoform delta	CSNK1D	28.412	19	15	2	415	47.3
P49674	Casein kinase I isoform epsilon	CSNK1E	25.533	20	13	2	416	47.3
Q9HCP0	Casein kinase I isoform gamma-1	CSNK1G1	22.705	18	15	4	422	48.5
Q9Y6M4	Casein kinase I isoform gamma-3	CSNK1G3	20.428	15	15	4	447	51.4
P68400	Casein kinase II subunit alpha	CSNK2A1	138.449	51	78	17	391	45.1
P19784	Casein kinase II subunit alpha'	CSNK2A2	83.325	46	43	13	350	41.2
P67870	Casein kinase II subunit beta	CSNK2B	53.471	22	21	4	215	24.9
Q9H078	Caseinolytic peptidase B protein homolog	CLPB	57.188	19	31	13	707	78.7
Q8WXE0	Caskin-2	CASKIN2	7.472	2	8	1	1202	126.7
Q9H8G2	Caspase activity and apoptosis inhibitor 1	CAAP1	20.556	14	8	3	361	38.3
Q9BWT7	Caspase recruitment domain-containing protein 10	CARD10	3.552	3	2	2	1032	115.9
Q9BXL7	Caspase recruitment domain-containing protein 11	CARD11	11.572	4	6	4	1154	133.2
Q5XLA6	Caspase recruitment domain-containing protein 17	CARD17	19.854	35	9	4	110	11.9
P57730	Caspase recruitment domain-containing protein 18	CARD18	13.615	22	10	2	90	10.1
Q96LW7	Caspase recruitment domain-containing protein 19	CARD19	3.894	7	4	2	228	25.6
Q9BX69	Caspase recruitment domain-containing protein 6	CARD6	49.167	11	19	9	1037	116.4
P29466	Caspase-1	CASP1	76.306	37	46	14	404	45.1
Q92851	Caspase-10	CASP10	15.724	13	8	4	521	58.9
P31944	Caspase-14	CASP14	4.56	7	2	1	242	27.7
P42575	Caspase-2	CASP2	7.054	4	3	1	452	50.7
P42574	Caspase-3	CASP3	30.658	19	16	6	277	31.6
P49662	Caspase-4	CASP4	69.16	43	50	15	377	43.2
P55212	Caspase-6	CASP6	61.153	33	37	11	293	33.3
P55210	Caspase-7	CASP7	18.739	20	12	5	303	34.3
Q14790	Caspase-8	CASP8	23.541	18	11	5	479	55.4
P04040	Catalase	CAT	182.807	52	113	28	527	59.7
P21964	Catechol O-methyltransferase	COMT	162.958	58	79	19	271	30
Q86VU5	Catechol O-methyltransferase domain-containing protein 1	COMTD1	4.186	4	1	1	262	28.8
P35221	Catenin alpha-1	CTNNA1	404.983	55	209	41	906	100
P26232	Catenin alpha-2	CTNNA2	83.469	19	42	5	953	105.2
Q9UI47	Catenin alpha-3	CTNNA3	10.252	4	10	1	895	99.7
P35222	Catenin beta-1	CTNNB1	156.509	41	96	20	781	85.4
O60716	Catenin delta-1	CTNND1	277.6	36	142	39	968	108.1
P07858	Cathepsin B	CTSB	120.763	38	162	11	339	37.8
P07339	Cathepsin D	CTSD	329.566	50	276	24	412	44.5
O60911	Cathepsin L2	CTSV	42.907	26	18	7	334	37.3
P25774	Cathepsin S	CTSS	6.444	8	4	2	331	37.5
Q9UBR2	Cathepsin Z	CTSZ	23.898	15	19	6	303	33.8
P20645	Cation-dependent mannose-6-phosphate receptor	M6PR	56.744	25	49	8	277	31
P11717	Cation-independent mannose-6-phosphate receptor	IGF2R	183.365	16	121	38	2491	274.2
Q6NZI2	Caveolae-associated protein 1	CAVIN1	196.389	46	137	22	390	43.5
O95810	Caveolae-associated protein 2	CAVIN2	18.779	17	10	4	425	47.1
Q969G5	Caveolae-associated protein 3	CAVIN3	48.948	40	27	9	261	27.7
Q03135	Caveolin-1	CAV1	95.963	51	64	10	178	20.5
P51636	Caveolin-2	CAV2	18.801	27	8	4	162	18.3
Q96F85	CB1 cannabinoid receptor-interacting protein 1	CNRIP1	17.445	32	22	4	164	18.6
O43310	CBP80/20-dependent translation initiation factor	CTIF	11.186	7	7	4	598	67.5
Q96Q11	CCA tRNA nucleotidyltransferase 1, mitochondrial	TRNT1	46.63	28	32	10	434	50.1
P17676	CCAAT/enhancer-binding protein beta	CEBPB	6.545	3	4	1	345	36.1
Q03701	CCAAT/enhancer-binding protein zeta	CEBPZ	32.061	10	13	8	1054	120.9
O00622	CCN family member 1	CCN1	16.586	10	9	4	381	42
A5YKK6	CCR4-NOT transcription complex subunit 1	CNOT1	244.103	21	130	41	2376	266.8
Q9H9A5	CCR4-NOT transcription complex subunit 10	CNOT10	19.524	4	8	2	744	82.3
Q9UKZ1	CCR4-NOT transcription complex subunit 11	CNOT11	5.224	4	3	1	510	55.2
Q9NZN8	CCR4-NOT transcription complex subunit 2	CNOT2	38.968	17	16	6	540	59.7
O75175	CCR4-NOT transcription complex subunit 3	CNOT3	49.9	15	30	12	753	81.8
O95628	CCR4-NOT transcription complex subunit 4	CNOT4	23.359	7	13	3	575	63.5
Q96LI5	CCR4-NOT transcription complex subunit 6-like	CNOT6L	17.445	12	10	5	555	63
Q9UIV1	CCR4-NOT transcription complex subunit 7	CNOT7	31.741	21	17	5	285	32.7
Q9UFF9	CCR4-NOT transcription complex subunit 8	CNOT8	7.321	9	4	2	292	33.5
Q92600	CCR4-NOT transcription complex subunit 9	CNOT9	31.177	20	16	5	299	33.6
Q6YHK3	CD109 antigen	CD109	185.795	23	99	30	1445	161.6
P48509	CD151 antigen	CD151	5.119	4	5	1	253	28.3
Q13740	CD166 antigen	ALCAM	112.611	21	55	13	583	65.1
O95400	CD2 antigen cytoplasmic tail-binding protein 2	CD2BP2	66.606	33	36	11	341	37.6
Q5ZPR3	CD276 antigen	CD276	20.206	6	7	2	534	57.2
Q9Y5K6	CD2-associated protein	CD2AP	190.975	61	140	34	639	71.4
P16070	CD44 antigen	CD44	100.122	15	67	14	742	81.5
P13987	CD59 glycoprotein	CD59	11.521	16	11	2	128	14.2
P08962	CD63 antigen	CD63	25.247	11	34	4	238	25.6
P60033	CD81 antigen	CD81	21.356	8	9	1	236	25.8
P27701	CD82 antigen	CD82	17.942	15	7	3	267	29.6
P21926	CD9 antigen	CD9	35.64	14	31	6	228	25.4
P14209	CD99 antigen	CD99	14.716	13	9	2	185	18.8
Q00587	Cdc42 effector protein 1	CDC42EP1	25.104	27	12	6	391	40.3
O14613	Cdc42 effector protein 2	CDC42EP2	16.732	26	7	3	210	22.5
Q9UKI2	Cdc42 effector protein 3	CDC42EP3	19.849	30	6	4	254	27.7
Q9H3Q1	Cdc42 effector protein 4	CDC42EP4	50.414	19	23	6	356	38
Q6NZY7	Cdc42 effector protein 5	CDC42EP5	14.106	18	8	2	148	15.2
Q15642	Cdc42-interacting protein 4	TRIP10	158.736	48	98	28	601	68.3
Q9NZ45	CDGSH iron-sulfur domain-containing protein 1	CISD1	16.63	20	7	2	108	12.2
Q8N5K1	CDGSH iron-sulfur domain-containing protein 2	CISD2	23.433	37	16	5	135	15.3
P0C7P0	CDGSH iron-sulfur domain-containing protein 3, mitochondrial	CISD3	3.652	9	2	1	127	14.2
Q86Y37	CDK2-associated and cullin domain-containing protein 1	CACUL1	15.705	15	9	4	369	41
Q96JB5	CDK5 regulatory subunit-associated protein 3	CDK5RAP3	128.074	36	68	17	506	56.9
P51948	CDK-activating kinase assembly factor MAT1	MNAT1	35.166	28	15	6	309	35.8
Q9NXV6	CDKN2A-interacting protein	CDKN2AIP	28.373	18	18	9	580	61.1
Q96HQ2	CDKN2AIP N-terminal-like protein	CDKN2AIPNL	30.255	41	8	3	116	13.2
O14735	CDP-diacylglycerol--inositol 3-phosphatidyltransferase	CDIPT	11.716	8	7	2	213	23.5
Q9BY67	Cell adhesion molecule 1	CADM1	15.85	7	7	2	442	48.5
Q8N163	Cell cycle and apoptosis regulator protein 2	CCAR2	220.735	45	133	33	923	102.8
Q99638	Cell cycle checkpoint control protein RAD9A	RAD9A	4.069	4	3	1	391	42.5
Q9NV96	Cell cycle control protein 50A	TMEM30A	21.664	14	14	5	361	40.7
Q3MIR4	Cell cycle control protein 50B	TMEM30B	4.29	4	3	1	351	38.9
Q9ULG6	Cell cycle progression protein 1	CCPG1	3.587	1	1	1	757	87.3
Q9NQS1	Cell death regulator Aven	AVEN	20.967	19	9	4	362	38.5
P60953	Cell division control protein 42 homolog	CDC42	73.924	37	53	7	191	21.2
Q99459	Cell division cycle 5-like protein	CDC5L	169.159	48	100	32	802	92.2
Q8IX12	Cell division cycle and apoptosis regulator protein 1	CCAR1	100.801	20	56	19	1150	132.7
O75794	Cell division cycle protein 123 homolog	CDC123	4.067	3	3	1	336	39.1
Q13042	Cell division cycle protein 16 homolog	CDC16	38.193	16	20	8	620	71.6
Q9UJX2	Cell division cycle protein 23 homolog	CDC23	22.534	9	13	6	597	68.8
P30260	Cell division cycle protein 27 homolog	CDC27	38.362	15	18	8	824	91.8
Q9NX58	Cell growth-regulating nucleolar protein	LYAR	23.423	13	8	3	379	43.6
Q8WUJ3	Cell migration-inducing and hyaluronan-binding protein	CEMIP	43.938	9	23	10	1361	152.9
P43121	Cell surface glycoprotein MUC18	MCAM	78.332	20	36	12	646	71.6
Q9UHN6	Cell surface hyaluronidase	CEMIP2	14.673	4	9	5	1383	154.3
P62633	Cellular nucleic acid-binding protein	CNBP	11.228	8	5	1	177	19.5
P29762	Cellular retinoic acid-binding protein 1	CRABP1	45.938	39	23	7	137	15.6
P29373	Cellular retinoic acid-binding protein 2	CRABP2	95.712	84	69	14	138	15.7
P41208	Centrin-2	CETN2	72.197	65	35	10	172	19.7
O43303	Centriolar coiled-coil protein of 110 kDa	CCP110	8.157	3	3	1	1012	113.4
P49454	Centromere protein F	CENPF	7.033	1	9	2	3114	357.3
Q7Z7K6	Centromere protein V	CENPV	5.733	5	3	1	275	29.9
O43264	Centromere/kinetochore protein zw10 homolog	ZW10	53.369	16	31	12	779	88.8
O95684	Centrosomal protein 43	CEP43	10.61	6	3	2	399	43
Q9UPN4	Centrosomal protein of 131 kDa	CEP131	30.788	12	18	10	1083	122.1
Q5SW79	Centrosomal protein of 170 kDa	CEP170	100.933	21	61	25	1584	175.2
Q9Y4F5	Centrosomal protein of 170 kDa protein B	CEP170B	80.24	17	41	19	1589	171.6
Q9BYV8	Centrosomal protein of 41 kDa	CEP41	8.046	5	3	1	373	41.3
Q9C0F1	Centrosomal protein of 44 kDa	CEP44	4.696	3	3	1	390	44.1
Q6P2H3	Centrosomal protein of 85 kDa	CEP85	4.859	2	3	2	762	85.6
Q8IW35	Centrosomal protein of 97 kDa	CEP97	5.072	4	1	1	865	96.9
Q5VT06	Centrosome-associated protein 350	CEP350	9.812	1	3	2	3117	350.7
Q9BV73	Centrosome-associated protein CEP250	CEP250	10.099	1	5	3	2442	281
Q16739	Ceramide glucosyltransferase	UGCG	24.148	15	14	5	394	44.8
Q96G23	Ceramide synthase 2	CERS2	14.281	8	9	3	380	44.8
Q8IU89	Ceramide synthase 3	CERS3	18.209	7	15	4	383	46.3
Q9Y5P4	Ceramide transfer protein	CERT1	72.006	20	48	14	624	70.8
Q5TA50	Ceramide-1-phosphate transfer protein	CPTP	6.773	12	8	3	214	24.4
Q86X02	Cerebellar degeneration-related protein 2-like	CDR2L	14.887	14	6	4	465	53
O75503	Ceroid-lipofuscinosis neuronal protein 5	CLN5	24.421	10	17	4	358	41.5
P00450	Ceruloplasmin	CP	321.985	42	185	38	1065	122.1
Q9UFW8	CGG triplet repeat-binding protein 1	CGGBP1	13.629	26	9	3	167	18.8
Q13976	cGMP-dependent protein kinase 1	PRKG1	27.55	12	15	6	671	76.3
O76074	cGMP-specific 3',5'-cyclic phosphodiesterase	PDE5A	7.944	2	2	1	875	99.9
Q9HD42	Charged multivesicular body protein 1a	CHMP1A	39.942	28	32	9	196	21.7
Q7LBR1	Charged multivesicular body protein 1b	CHMP1B	33.518	30	34	8	199	22.1
O43633	Charged multivesicular body protein 2a	CHMP2A	67.25	27	35	9	222	25.1
Q9UQN3	Charged multivesicular body protein 2b	CHMP2B	41.422	34	25	10	213	23.9
Q9Y3E7	Charged multivesicular body protein 3	CHMP3	25.997	34	21	7	222	25.1
Q9BY43	Charged multivesicular body protein 4a	CHMP4A	32.474	25	16	4	222	25.1
Q9H444	Charged multivesicular body protein 4b	CHMP4B	78.053	50	47	10	224	24.9
Q96CF2	Charged multivesicular body protein 4c	CHMP4C	14.819	33	9	4	233	26.4
Q9NZZ3	Charged multivesicular body protein 5	CHMP5	83.87	46	46	11	219	24.6
Q96FZ7	Charged multivesicular body protein 6	CHMP6	12.275	17	7	3	201	23.5
Q8WUX9	Charged multivesicular body protein 7	CHMP7	37.137	17	14	6	453	50.9
O60921	Checkpoint protein HUS1	HUS1	9.415	12	7	2	280	31.7
Q9BWS9	Chitinase domain-containing protein 1	CHID1	13.256	7	6	2	393	44.9
Q9BT22	Chitobiosyldiphosphodolichol beta-mannosyltransferase	ALG1	18.969	12	10	4	464	52.5
Q96S66	Chloride channel CLIC-like protein 1	CLCC1	13.89	11	10	5	551	62
O00299	Chloride intracellular channel protein 1	CLIC1	143.29	64	126	16	241	26.9
O15247	Chloride intracellular channel protein 2	CLIC2	10.571	18	6	4	247	28.3
O95833	Chloride intracellular channel protein 3	CLIC3	117.914	64	94	17	236	26.6
Q9Y696	Chloride intracellular channel protein 4	CLIC4	117.516	68	73	15	253	28.8
Q9NZA1	Chloride intracellular channel protein 5	CLIC5	10.177	9	5	1	410	46.5
Q96NY7	Chloride intracellular channel protein 6	CLIC6	14.846	6	7	2	704	73
P35790	Choline kinase alpha	CHKA	3.454	3	3	1	457	52.2
Q8WWI5	Choline transporter-like protein 1	SLC44A1	4.383	2	3	1	657	73.3
Q8IWA5	Choline transporter-like protein 2	SLC44A2	14.595	8	15	6	706	80.1
Q9Y259	Choline/ethanolamine kinase	CHKB	8.763	7	3	2	395	45.2
Q9Y6K0	Choline/ethanolaminephosphotransferase 1	CEPT1	11.276	5	10	2	416	46.5
P49585	Choline-phosphate cytidylyltransferase A	PCYT1A	52.779	34	46	14	367	41.7
P06276	Cholinesterase	BCHE	70.247	18	47	11	602	68.4
Q9P2E5	Chondroitin sulfate glucuronyltransferase	CHPF2	10.854	4	6	2	772	85.9
Q6UVK1	Chondroitin sulfate proteoglycan 4	CSPG4	51.893	7	21	10	2322	250.4
Q8IZ52	Chondroitin sulfate synthase 2	CHPF	6.991	4	5	2	775	85.4
Q9NRG0	Chromatin accessibility complex protein 1	CHRAC1	6.883	14	2	1	131	14.7
Q8IXM2	Chromatin complexes subunit BAP18	BAP18	61.166	53	25	7	172	17.9
Q9HAF1	Chromatin modification-related protein MEAF6	MEAF6	16.146	19	4	2	191	21.6
Q9Y3Y2	Chromatin target of PRMT1 protein	CHTOP	36.286	30	21	6	248	26.4
P83916	Chromobox protein homolog 1	CBX1	76.469	30	68	6	185	21.4
Q13185	Chromobox protein homolog 3	CBX3	104.115	40	88	8	183	20.8
P45973	Chromobox protein homolog 5	CBX5	28.548	37	24	7	191	22.2
Q9HC52	Chromobox protein homolog 8	CBX8	3.919	5	1	1	389	43.4
Q9Y232	Chromodomain Y-like protein	CDYL	16.333	10	7	3	598	66.4
O14646	Chromodomain-helicase-DNA-binding protein 1	CHD1	21.22	5	12	3	1710	196.6
O14647	Chromodomain-helicase-DNA-binding protein 2	CHD2	33.665	5	15	5	1828	211.2
Q14839	Chromodomain-helicase-DNA-binding protein 4	CHD4	245.056	28	143	37	1912	217.9
Q8TDI0	Chromodomain-helicase-DNA-binding protein 5	CHD5	69.892	8	44	1	1954	222.9
Q9HCK8	Chromodomain-helicase-DNA-binding protein 8	CHD8	7.652	1	1	1	2581	290.3
P10645	Chromogranin-A	CHGA	49.275	13	36	6	457	50.7
Q96JM3	Chromosome alignment-maintaining phosphoprotein 1	CHAMP1	20.096	7	12	5	812	89
O95239	Chromosome-associated kinesin KIF4A	KIF4A	4.72	2	2	1	1232	139.8
Q9Y6A4	Cilia- and flagella-associated protein 20	CFAP20	6.968	15	5	3	193	22.8
P57076	Cilia- and flagella-associated protein 298	CFAP298	19.624	21	11	4	290	33.2
Q9P2M7	Cingulin	CGN	433.229	58	225	73	1197	136.3
Q0VF96	Cingulin-like protein 1	CGNL1	31.388	8	17	7	1302	149
Q9ULV3	Cip1-interacting zinc finger protein	CIZ1	5.373	2	2	1	898	100
Q8N0X4	Citramalyl-CoA lyase, mitochondrial	CLYBL	5.21	6	5	2	340	37.3
O75390	Citrate synthase, mitochondrial	CS	149.263	40	91	17	466	51.7
Q9UPT6	C-Jun-amino-terminal kinase-interacting protein 3	MAPK8IP3	51.246	10	37	5	1336	147.4
O60271	C-Jun-amino-terminal kinase-interacting protein 4	SPAG9	333.927	41	194	43	1321	146.1
Q9NX76	CKLF-like MARVEL transmembrane domain-containing protein 6	CMTM6	4.366	9	5	2	183	20.4
Q00610	Clathrin heavy chain 1	CLTC	1044.38	55	698	95	1675	191.5
Q14677	Clathrin interactor 1	CLINT1	167.052	35	89	23	625	68.2
P09496	Clathrin light chain A	CLTA	33.478	23	31	9	248	27.1
P09497	Clathrin light chain B	CLTB	106.542	43	93	18	229	25.2
Q9NY35	Claudin domain-containing protein 1	CLDND1	5.98	6	6	1	253	28.6
P56747	Claudin-6	CLDN6	6.77	7	3	1	220	23.3
Q10570	Cleavage and polyadenylation specificity factor subunit 1	CPSF1	76.99	12	50	16	1443	160.8
Q9P2I0	Cleavage and polyadenylation specificity factor subunit 2	CPSF2	42.083	16	28	11	782	88.4
Q9UKF6	Cleavage and polyadenylation specificity factor subunit 3	CPSF3	54.273	17	27	10	684	77.4
O43809	Cleavage and polyadenylation specificity factor subunit 5	NUDT21	59.685	47	50	14	227	26.2
Q16630	Cleavage and polyadenylation specificity factor subunit 6	CPSF6	111.044	25	59	15	551	59.2
Q8N684	Cleavage and polyadenylation specificity factor subunit 7	CPSF7	74.253	34	52	14	471	52
Q05048	Cleavage stimulation factor subunit 1	CSTF1	73.535	26	28	8	431	48.3
P33240	Cleavage stimulation factor subunit 2	CSTF2	119.385	36	71	7	577	60.9
Q9H0L4	Cleavage stimulation factor subunit 2 tau variant	CSTF2T	70.632	17	53	3	616	64.4
Q12996	Cleavage stimulation factor subunit 3	CSTF3	55.19	22	33	12	717	82.9
O96005	Cleft lip and palate transmembrane protein 1	CLPTM1	42.308	17	27	9	669	76
Q96KA5	Cleft lip and palate transmembrane protein 1-like protein	CLPTM1L	37.124	15	18	5	538	62.2
Q7Z460	CLIP-associating protein 1	CLASP1	87.058	10	43	12	1538	169.3
O75122	CLIP-associating protein 2	CLASP2	57.353	11	38	9	1294	141
O75153	Clustered mitochondria protein homolog	CLUH	78.519	17	41	18	1309	146.6
P10909	Clusterin	CLU	56.649	15	27	7	449	52.5
Q8IY22	C-Maf-inducing protein	CMIP	36.391	10	19	5	773	86.3
Q11206	CMP-N-acetylneuraminate-beta-galactosamide-alpha-2,3-sialyltransferase 4	ST3GAL4	3.54	3	3	1	333	38
P78382	CMP-sialic acid transporter	SLC35A1	6.014	4	3	1	337	36.8
Q99417	c-Myc-binding protein	MYCBP	32.069	50	19	4	103	12
Q14019	Coactosin-like protein	COTL1	64.915	68	66	12	142	15.9
P12259	Coagulation factor V	F5	21.526	2	9	4	2224	251.5
P00742	Coagulation factor X	F10	10.972	10	8	4	488	54.7
P53621	Coatomer subunit alpha	COPA	328.076	37	208	55	1224	138.3
P53618	Coatomer subunit beta	COPB1	345.584	41	182	39	953	107.1
P35606	Coatomer subunit beta'	COPB2	313.72	48	205	43	906	102.4
P48444	Coatomer subunit delta	ARCN1	296.901	56	186	38	511	57.2
O14579	Coatomer subunit epsilon	COPE	134.687	61	94	18	308	34.5
Q9Y678	Coatomer subunit gamma-1	COPG1	280.375	38	186	33	874	97.7
Q9UBF2	Coatomer subunit gamma-2	COPG2	105.679	24	54	17	871	97.6
P61923	Coatomer subunit zeta-1	COPZ1	78.601	40	46	8	177	20.2
Q9P299	Coatomer subunit zeta-2	COPZ2	17.517	15	12	3	210	23.5
Q9H3L0	Cobalamin trafficking protein CblD	MMADHC	6.313	9	4	2	296	32.9
Q8IUF1	COBW domain-containing protein 2	CBWD2	34.622	21	16	6	395	44
Q16568	Cocaine- and amphetamine-regulated transcript protein	CARTPT	4.741	9	1	1	116	12.8
O00748	Cocaine esterase	CES2	149.351	46	95	21	559	61.8
P23528	Cofilin-1	CFL1	231.846	94	260	18	166	18.5
Q9Y281	Cofilin-2	CFL2	112.37	74	128	7	166	18.7
Q8WVM7	Cohesin subunit SA-1	STAG1	27.126	6	11	5	1258	144.3
Q8N3U4	Cohesin subunit SA-2	STAG2	28.836	11	19	8	1231	141.2
Q6P1N0	Coiled-coil and C2 domain-containing protein 1A	CC2D1A	107.822	24	50	18	951	104
Q5T0F9	Coiled-coil and C2 domain-containing protein 1B	CC2D1B	73.513	17	31	10	858	94.2
Q96NT0	Coiled-coil domain-containing protein 115	CCDC115	24.513	28	14	3	180	19.7
Q8WUD4	Coiled-coil domain-containing protein 12	CCDC12	33.824	38	15	6	166	19.2
Q96HB5	Coiled-coil domain-containing protein 120	CCDC120	26.237	12	14	4	630	67.5
Q96CT7	Coiled-coil domain-containing protein 124	CCDC124	86.813	63	54	17	223	25.8
Q9H6E4	Coiled-coil domain-containing protein 134	CCDC134	21.986	31	9	5	229	26.5
Q9P0B6	Coiled-coil domain-containing protein 167	CCDC167	5.012	18	1	1	97	11.5
Q7Z3E2	Coiled-coil domain-containing protein 186	CCDC186	101.029	25	51	18	898	103.6
O60826	Coiled-coil domain-containing protein 22	CCDC22	121.077	42	72	22	627	70.7
Q86WR0	Coiled-coil domain-containing protein 25	CCDC25	49.506	45	31	14	208	24.5
Q8IWP9	Coiled-coil domain-containing protein 28A	CCDC28A	5.17	5	3	1	274	30.3
Q9BV29	Coiled-coil domain-containing protein 32	CCDC32	12.711	32	4	2	185	20.6
Q96MW1	Coiled-coil domain-containing protein 43	CCDC43	13.544	10	5	3	224	25.2
Q96A33	Coiled-coil domain-containing protein 47	CCDC47	126.372	36	76	17	483	55.8
Q8IVM0	Coiled-coil domain-containing protein 50	CCDC50	59.571	37	39	13	306	35.8
Q4VC31	Coiled-coil domain-containing protein 58	CCDC58	49.826	38	28	5	144	16.6
Q16204	Coiled-coil domain-containing protein 6	CCDC6	186.062	51	128	29	474	53.3
A6NKD9	Coiled-coil domain-containing protein 85C	CCDC85C	26.131	15	12	6	419	45.2
Q9H6F5	Coiled-coil domain-containing protein 86	CCDC86	8.408	9	4	2	360	40.2
Q9Y3X0	Coiled-coil domain-containing protein 9	CCDC9	6.673	5	4	2	531	59.7
Q9GZT6	Coiled-coil domain-containing protein 90B, mitochondrial	CCDC90B	43.544	32	16	7	254	29.5
Q7Z6B0	Coiled-coil domain-containing protein 91	CCDC91	48.273	27	34	14	441	49.9
Q53HC0	Coiled-coil domain-containing protein 92	CCDC92	5.107	6	2	1	331	36.9
Q567U6	Coiled-coil domain-containing protein 93	CCDC93	80.24	27	56	19	631	73.2
Q96F63	Coiled-coil domain-containing protein 97	CCDC97	8.267	7	4	2	343	38.9
Q6ZUT6	Coiled-coil domain-containing protein 9B	CCDC9B	31.223	22	21	9	534	57.3
Q7Z5L2	Coiled-coil domain-containing protein R3HCC1L	R3HCC1L	13.141	6	4	2	792	87.8
Q96BP2	Coiled-coil-helix-coiled-coil-helix domain-containing protein 1	CHCHD1	8.372	14	3	1	118	13.5
P38432	Coilin	COIL	20.079	11	11	4	576	62.6
O75534	Cold shock domain-containing protein E1	CSDE1	200.682	43	153	40	798	88.8
Q14011	Cold-inducible RNA-binding protein	CIRBP	47.547	44	25	6	172	18.6
P02452	Collagen alpha-1(I) chain	COL1A1	101.684	15	76	20	1464	138.9
P02461	Collagen alpha-1(III) chain	COL3A1	7.249	5	5	4	1466	138.5
P20908	Collagen alpha-1(V) chain	COL5A1	8.743	2	6	3	1838	183.4
P12109	Collagen alpha-1(VI) chain	COL6A1	124.35	23	69	23	1028	108.5
Q02388	Collagen alpha-1(VII) chain	COL7A1	174.59	12	70	24	2944	295
Q99715	Collagen alpha-1(XII) chain	COL12A1	361.318	28	192	65	3063	332.9
Q05707	Collagen alpha-1(XIV) chain	COL14A1	128.948	9	83	20	1796	193.4
P39059	Collagen alpha-1(XV) chain	COL15A1	9.129	1	6	2	1388	141.6
Q07092	Collagen alpha-1(XVI) chain	COL16A1	8.875	2	5	2	1604	157.7
Q9UMD9	Collagen alpha-1(XVII) chain	COL17A1	159.032	19	99	27	1497	150.3
P39060	Collagen alpha-1(XVIII) chain	COL18A1	5.735	2	4	2	1754	178.1
P08123	Collagen alpha-2(I) chain	COL1A2	70.776	10	44	13	1366	129.2
P08572	Collagen alpha-2(IV) chain	COL4A2	8.423	1	4	2	1712	167.4
P12110	Collagen alpha-2(VI) chain	COL6A2	74.185	19	42	15	1019	108.5
P12111	Collagen alpha-3(VI) chain	COL6A3	405.277	25	241	69	3177	343.5
Q96CG8	Collagen triple helix repeat-containing protein 1	CTHRC1	4.163	3	2	1	243	26.2
P23508	Colorectal mutant cancer protein	MCC	43.522	14	23	11	829	93
Q8N668	COMM domain-containing protein 1	COMMD1	27.555	31	13	3	190	21.2
Q9Y6G5	COMM domain-containing protein 10	COMMD10	31.239	51	16	7	202	23
Q86X83	COMM domain-containing protein 2	COMMD2	14.723	18	12	4	199	22.7
Q9UBI1	COMM domain-containing protein 3	COMMD3	48.664	33	27	5	195	22.1
Q9H0A8	COMM domain-containing protein 4	COMMD4	24.081	31	14	5	199	21.8
Q9GZQ3	COMM domain-containing protein 5	COMMD5	18.894	23	11	4	224	24.7
Q7Z4G1	COMM domain-containing protein 6	COMMD6	19.203	47	12	4	85	9.6
Q86VX2	COMM domain-containing protein 7	COMMD7	4.663	11	4	2	200	22.5
Q9NX08	COMM domain-containing protein 8	COMMD8	45.661	38	25	6	183	21.1
Q9P000	COMM domain-containing protein 9	COMMD9	33.133	26	13	4	198	21.8
P00736	Complement C1r subcomponent	C1R	26.449	7	11	2	705	80.1
Q9NZP8	Complement C1r subcomponent-like protein	C1RL	66.457	27	50	11	487	53.5
P01024	Complement C3	C3	99.558	8	92	15	1663	187
P0C0L4	Complement C4-A	C4A	109.758	13	64	2	1744	192.7
P0C0L5	Complement C4-B	C4B	110.586	14	62	3	1744	192.6
P01031	Complement C5	C5	8.159	2	8	5	1676	188.2
Q07021	Complement component 1 Q subcomponent-binding protein, mitochondrial	C1QBP	113.261	43	75	10	282	31.3
P10643	Complement component C7	C7	10.46	2	9	1	843	93.5
P02748	Complement component C9	C9	15.347	4	9	3	559	63.1
P08174	Complement decay-accelerating factor	CD55	3.402	3	6	1	381	41.4
P00751	Complement factor B	CFB	8.783	4	6	3	764	85.5
P08603	Complement factor H	CFH	12.833	4	4	3	1231	139
Q9H845	Complex I assembly factor ACAD9, mitochondrial	ACAD9	123.75	36	66	23	621	68.7
Q9NPL8	Complex I assembly factor TIMMDC1, mitochondrial	TIMMDC1	12.936	11	6	3	285	32.2
Q9Y375	Complex I intermediate-associated protein 30, mitochondrial	NDUFAF1	7.757	7	4	2	327	37.7
Q15021	Condensin complex subunit 1	NCAPD2	40.799	9	19	9	1401	157.1
Q15003	Condensin complex subunit 2	NCAPH	28.537	12	18	7	741	82.5
Q9BPX3	Condensin complex subunit 3	NCAPG	10.729	4	3	3	1015	114.3
Q969H4	Connector enhancer of kinase suppressor of ras 1	CNKSR1	22.934	8	8	3	720	79.7
Q8WTW3	Conserved oligomeric Golgi complex subunit 1	COG1	79.585	20	35	14	980	108.9
Q14746	Conserved oligomeric Golgi complex subunit 2	COG2	64.779	21	38	12	738	83.2
Q96JB2	Conserved oligomeric Golgi complex subunit 3	COG3	63.577	19	32	14	828	94
Q9H9E3	Conserved oligomeric Golgi complex subunit 4	COG4	127.222	29	58	18	785	89
Q9UP83	Conserved oligomeric Golgi complex subunit 5	COG5	34.869	13	18	10	839	92.7
Q9Y2V7	Conserved oligomeric Golgi complex subunit 6	COG6	71.176	19	37	11	657	73.2
P83436	Conserved oligomeric Golgi complex subunit 7	COG7	68.595	21	42	15	770	86.3
Q96MW5	Conserved oligomeric Golgi complex subunit 8	COG8	29.395	12	21	7	612	68.4
Q6PJW8	Consortin	CNST	9.904	2	2	1	725	79.5
Q96EK7	Constitutive coactivator of peroxisome proliferator-activated receptor gamma	FAM120B	5.638	2	5	2	910	103.7
Q9NZB2	Constitutive coactivator of PPAR-gamma-like protein 1	FAM120A	123.112	23	72	23	1118	121.8
Q12860	Contactin-1	CNTN1	32.555	13	24	9	1018	113.2
Q9NQ92	Coordinator of PRMT5 and differentiation stimulator	COPRS	3.454	7	3	1	184	20.1
Q13098	COP9 signalosome complex subunit 1	GPS1	88.2	33	66	17	491	55.5
P61201	COP9 signalosome complex subunit 2	COPS2	126.893	50	85	21	443	51.6
Q9UNS2	COP9 signalosome complex subunit 3	COPS3	84.608	35	50	11	423	47.8
Q9BT78	COP9 signalosome complex subunit 4	COPS4	202.803	72	117	25	406	46.2
Q92905	COP9 signalosome complex subunit 5	COPS5	155.296	63	87	19	334	37.6
Q7L5N1	COP9 signalosome complex subunit 6	COPS6	79.976	41	43	10	327	36.1
Q9UBW8	COP9 signalosome complex subunit 7a	COPS7A	63.553	36	30	9	275	30.3
Q9H9Q2	COP9 signalosome complex subunit 7b	COPS7B	45.332	21	22	6	264	29.6
Q99627	COP9 signalosome complex subunit 8	COPS8	64.763	57	39	8	209	23.2
Q99829	Copine-1	CPNE1	67.657	23	37	10	537	59
Q96FN4	Copine-2	CPNE2	13.236	9	13	3	548	61.2
O75131	Copine-3	CPNE3	90.997	23	65	15	537	60.1
Q86YQ8	Copine-8	CPNE8	17.916	9	11	4	564	63.1
O14618	Copper chaperone for superoxide dismutase	CCS	21.728	26	15	6	274	29
Q9NTM9	Copper homeostasis protein cutC homolog	CUTC	11.531	13	4	2	273	29.3
O00244	Copper transport protein ATOX1	ATOX1	18.281	32	19	4	68	7.4
Q04656	Copper-transporting ATPase 1	ATP7A	17.303	5	8	4	1500	163.3
P35670	Copper-transporting ATPase 2	ATP7B	5.295	1	3	1	1465	157.2
Q53SF7	Cordon-bleu protein-like 1	COBLL1	52.663	19	30	14	1128	123.8
O75367	Core histone macro-H2A.1	MACROH2A1	112.332	42	65	11	372	39.6
Q9P0M6	Core histone macro-H2A.2	MACROH2A2	46.484	33	26	7	372	40
Q13951	Core-binding factor subunit beta	CBFB	23.923	29	16	6	182	21.5
P35321	Cornifin-A	SPRR1A	38.959	88	41	2	89	9.9
P22528	Cornifin-B	SPRR1B	55.779	88	44	3	89	9.9
Q9UBG3	Cornulin	CRNN	65.405	29	41	9	495	53.5
P31146	Coronin-1A	CORO1A	106.4	29	71	15	461	51
Q9BR76	Coronin-1B	CORO1B	117.788	43	79	23	489	54.2
Q9ULV4	Coronin-1C	CORO1C	163.645	47	138	24	474	53.2
Q92828	Coronin-2A	CORO2A	35.381	12	24	7	525	59.7
P57737	Coronin-7	CORO7	71.421	19	28	11	925	100.5
Q96EY8	Corrinoid adenosyltransferase	MMAB	41.271	38	23	8	250	27.4
P28845	Corticosteroid 11-beta-dehydrogenase isozyme 1	HSD11B1	12.026	10	7	4	292	32.4
P08185	Corticosteroid-binding globulin	SERPINA6	57.919	28	33	9	405	45.1
Q9P1F3	Costars family protein ABRACL	ABRACL	8.907	27	6	2	81	9.1
Q8WUF8	Cotranscriptional regulator FAM172A	FAM172A	31.951	18	17	5	416	47.9
Q9NRP2	COX assembly mitochondrial protein 2 homolog	CMC2	4.119	14	3	1	79	9.5
P78310	Coxsackievirus and adenovirus receptor	CXADR	4.342	3	1	1	365	40
Q9UEE9	Craniofacial development protein 1	CFDP1	24.496	25	13	5	299	33.6
P12277	Creatine kinase B-type	CKB	260.618	65	196	20	381	42.6
P06732	Creatine kinase M-type	CKM	32.986	18	22	3	381	43.1
P12532	Creatine kinase U-type, mitochondrial	CKMT1A	228.614	55	143	26	417	47
Q92793	CREB-binding protein	CREBBP	18.877	2	8	1	2442	265.2
Q6UUV9	CREB-regulated transcription coactivator 1	CRTC1	14.775	5	4	2	634	67.3
Q53ET0	CREB-regulated transcription coactivator 2	CRTC2	19.705	9	7	3	693	73.3
Q6UUV7	CREB-regulated transcription coactivator 3	CRTC3	5.781	3	4	2	619	66.9
P46109	Crk-like protein	CRKL	114.708	55	67	15	303	33.8
Q9BZJ0	Crooked neck-like protein 1	CRNKL1	11.851	5	8	4	848	100.4
O94886	CSC1-like protein 1	TMEM63A	4.816	4	2	2	807	92.1
Q5T3F8	CSC1-like protein 2	TMEM63B	23.386	6	19	7	832	94.9
Q9H668	CST complex subunit STN1	STN1	15.322	11	7	3	368	42.1
O15194	CTD small phosphatase-like protein	CTDSPL	11.654	9	8	2	276	31.1
Q05D32	CTD small phosphatase-like protein 2	CTDSPL2	4.091	3	3	1	466	53
Q13363	C-terminal-binding protein 1	CTBP1	42.977	20	34	5	440	47.5
P56545	C-terminal-binding protein 2	CTBP2	68.53	31	34	8	445	48.9
P17812	CTP synthase 1	CTPS1	128.765	39	74	20	591	66.6
Q9NRF8	CTP synthase 2	CTPS2	71.079	24	41	10	586	65.6
Q9P2B4	CTTNBP2 N-terminal-like protein	CTTNBP2NL	143.823	44	89	24	639	70.1
Q9UBG0	C-type mannose receptor 2	MRC2	14.427	3	6	4	1479	166.6
Q9H5V8	CUB domain-containing protein 1	CDCP1	52.813	12	38	10	836	92.9
Q92879	CUGBP Elav-like family member 1	CELF1	57.144	17	30	7	486	52
O95319	CUGBP Elav-like family member 2	CELF2	22.689	8	9	2	508	54.3
Q13616	Cullin-1	CUL1	158.514	29	72	21	776	89.6
Q13617	Cullin-2	CUL2	145.785	26	94	23	745	86.9
Q13618	Cullin-3	CUL3	171.441	39	88	26	768	88.9
Q13619	Cullin-4A	CUL4A	83.967	22	59	8	759	87.6
Q13620	Cullin-4B	CUL4B	244.042	43	160	39	913	103.9
Q93034	Cullin-5	CUL5	152.406	36	84	26	780	90.9
Q86VP6	Cullin-associated NEDD8-dissociated protein 1	CAND1	345.073	41	232	50	1230	136.3
Q69YN2	CWF19-like protein 1	CWF19L1	27.493	12	18	5	538	60.6
Q9NWV4	CXXC motif containing zinc binding protein	CZIB	72.158	74	53	9	160	18
P18850	Cyclic AMP-dependent transcription factor ATF-6 alpha	ATF6	3.891	2	3	1	670	74.5
P17544	Cyclic AMP-dependent transcription factor ATF-7	ATF7	15.184	8	4	2	483	51.7
P16220	Cyclic AMP-responsive element-binding protein 1	CREB1	40.898	20	17	5	327	35.1
O95273	Cyclin-D1-binding protein 1	CCNDBP1	37.651	18	21	6	360	40.2
P06493	Cyclin-dependent kinase 1	CDK1	41.011	40	33	7	297	34.1
P21127	Cyclin-dependent kinase 11B	CDK11B	79.228	22	44	16	795	92.6
Q9NYV4	Cyclin-dependent kinase 12	CDK12	6.426	2	6	2	1490	164.1
Q14004	Cyclin-dependent kinase 13	CDK13	23.694	5	10	4	1512	164.8
Q00536	Cyclin-dependent kinase 16	CDK16	19.472	14	16	4	496	55.7
Q00537	Cyclin-dependent kinase 17	CDK17	23.398	19	15	5	523	59.5
P24941	Cyclin-dependent kinase 2	CDK2	41.546	29	28	5	298	33.9
O14519	Cyclin-dependent kinase 2-associated protein 1	CDK2AP1	8.479	31	6	2	115	12.4
Q9BW66	Cyclin-dependent kinase 2-interacting protein	CINP	5.709	8	4	2	212	24.3
P11802	Cyclin-dependent kinase 4	CDK4	17.314	16	11	3	303	33.7
P42772	Cyclin-dependent kinase 4 inhibitor B	CDKN2B	11.627	19	5	1	138	14.7
P42773	Cyclin-dependent kinase 4 inhibitor C	CDKN2C	15.416	22	6	2	168	18.1
Q00534	Cyclin-dependent kinase 6	CDK6	55.795	28	28	8	326	36.9
P50613	Cyclin-dependent kinase 7	CDK7	9.753	9	4	2	346	39
P50750	Cyclin-dependent kinase 9	CDK9	11.552	13	9	2	372	42.8
P46527	Cyclin-dependent kinase inhibitor 1B	CDKN1B	5.675	12	3	1	198	22.1
P42771	Cyclin-dependent kinase inhibitor 2A	CDKN2A	43.571	40	16	4	156	16.5
P61024	Cyclin-dependent kinases regulatory subunit 1	CKS1B	4.965	20	1	1	79	9.7
P33552	Cyclin-dependent kinases regulatory subunit 2	CKS2	3.678	11	3	1	79	9.9
Q00535	Cyclin-dependent-like kinase 5	CDK5	31.691	27	21	7	292	33.3
O14976	Cyclin-G-associated kinase	GAK	150.598	23	68	24	1311	143.1
O75909	Cyclin-K	CCNK	21.947	9	10	3	580	64.2
Q96S94	Cyclin-L2	CCNL2	6.509	8	4	2	520	58.1
O60563	Cyclin-T1	CCNT1	9.14	4	6	3	726	80.6
Q8ND76	Cyclin-Y	CCNY	14.18	12	8	2	341	39.3
Q8N7R7	Cyclin-Y-like protein 1	CCNYL1	18.905	13	13	3	359	40.7
Q9H0Q0	CYFIP-related Rac1 interactor A	CYRIA	24.024	11	18	1	323	37.3
Q9NUQ9	CYFIP-related Rac1 interactor B	CYRIB	133.961	45	87	14	324	36.7
P0DN79	Cystathionine beta-synthase-like protein	CBSL	10.222	6	10	4	551	60.5
P32929	Cystathionine gamma-lyase	CTH	29.107	15	17	5	405	44.5
P01040	Cystatin-A	CSTA	92.219	85	70	9	98	11
P04080	Cystatin-B	CSTB	74.366	95	127	9	98	11.1
P01034	Cystatin-C	CST3	49.077	37	26	6	146	15.8
Q15828	Cystatin-M	CST6	35.309	32	17	4	149	16.5
P21291	Cysteine and glycine-rich protein 1	CSRP1	41.646	37	21	5	193	20.6
Q16527	Cysteine and glycine-rich protein 2	CSRP2	32.086	38	17	5	193	20.9
Q9UHD1	Cysteine and histidine-rich domain-containing protein 1	CHORDC1	79.53	39	45	14	332	37.5
Q6ZMK1	Cysteine and histidine-rich protein 1	CYHR1	5.421	5	5	2	362	40.7
Q9Y697	Cysteine desulfurase, mitochondrial	NFS1	45.606	27	22	9	457	50.2
Q8WYN0	Cysteine protease ATG4A	ATG4A	16.529	10	7	2	398	45.3
Q9Y4P1	Cysteine protease ATG4B	ATG4B	42.59	13	16	5	393	44.3
Q9Y600	Cysteine sulfinic acid decarboxylase	CSAD	23.275	10	13	4	493	55
Q9P021	Cysteine-rich PDZ-binding protein	CRIPT	3.836	12	2	1	101	11.2
P50238	Cysteine-rich protein 1	CRIP1	3.415	21	5	2	77	8.5
P52943	Cysteine-rich protein 2	CRIP2	75.932	50	35	10	208	22.5
A8MQ03	Cysteine-rich tail protein 1	CYSRT1	13.872	25	13	2	144	15.3
P49589	Cysteine--tRNA ligase, cytoplasmic	CARS1	199.513	41	109	32	748	85.4
P32320	Cytidine deaminase	CDA	11.015	21	7	3	146	16.2
P00167	Cytochrome b5	CYB5A	27.673	38	17	5	134	15.3
Q7L1T6	Cytochrome b5 reductase 4	CYB5R4	15.475	10	8	4	521	59.4
O43169	Cytochrome b5 type B	CYB5B	24.796	41	14	5	150	16.7
O14569	Cytochrome b561 domain-containing protein 2	CYB561D2	6.717	6	3	1	222	24
P31930	Cytochrome b-c1 complex subunit 1, mitochondrial	UQCRC1	112.482	38	71	15	480	52.6
P22695	Cytochrome b-c1 complex subunit 2, mitochondrial	UQCRC2	168.744	51	117	21	453	48.4
P07919	Cytochrome b-c1 complex subunit 6, mitochondrial	UQCRH	18.971	37	10	2	91	10.7
P14927	Cytochrome b-c1 complex subunit 7	UQCRB	54.926	63	38	8	111	13.5
O14949	Cytochrome b-c1 complex subunit 8	UQCRQ	8.269	35	5	3	82	9.9
Q9UDW1	Cytochrome b-c1 complex subunit 9	UQCR10	3.581	27	1	1	63	7.3
P47985	Cytochrome b-c1 complex subunit Rieske, mitochondrial	UQCRFS1	85.15	44	44	11	274	29.6
P99999	Cytochrome c	CYCS	81.424	70	70	12	105	11.7
Q9Y2R0	Cytochrome c oxidase assembly factor 3 homolog, mitochondrial	COA3	13.564	19	8	2	106	11.7
Q5JTJ3	Cytochrome c oxidase assembly factor 6 homolog	COA6	9.051	14	6	1	125	14.1
Q96BR5	Cytochrome c oxidase assembly factor 7	COA7	9.669	16	8	4	231	25.7
Q9Y6N1	Cytochrome c oxidase assembly protein COX11, mitochondrial	COX11	5.358	9	1	1	276	31.4
Q49B96	Cytochrome c oxidase assembly protein COX19	COX19	8.808	21	6	2	90	10.4
Q5RI15	Cytochrome c oxidase assembly protein COX20, mitochondrial	COX20	5.465	11	3	1	118	13.3
Q14061	Cytochrome c oxidase copper chaperone	COX17	5.604	27	1	1	63	6.9
P00403	Cytochrome c oxidase subunit 2	MT-CO2	48.564	28	30	6	227	25.5
P13073	Cytochrome c oxidase subunit 4 isoform 1, mitochondrial	COX4I1	74.2	38	53	10	169	19.6
P20674	Cytochrome c oxidase subunit 5A, mitochondrial	COX5A	64.904	57	43	7	150	16.8
P10606	Cytochrome c oxidase subunit 5B, mitochondrial	COX5B	52.365	51	44	8	129	13.7
P12074	Cytochrome c oxidase subunit 6A1, mitochondrial	COX6A1	7.431	43	8	2	109	12.1
P14854	Cytochrome c oxidase subunit 6B1	COX6B1	20	63	18	4	86	10.2
P09669	Cytochrome c oxidase subunit 6C	COX6C	21.031	52	21	5	75	8.8
P14406	Cytochrome c oxidase subunit 7A2, mitochondrial	COX7A2	26.323	30	20	3	83	9.4
O14548	Cytochrome c oxidase subunit 7A-related protein, mitochondrial	COX7A2L	19.178	28	9	3	114	12.6
P15954	Cytochrome c oxidase subunit 7C, mitochondrial	COX7C	13.071	29	8	2	63	7.2
O00483	Cytochrome c oxidase subunit NDUFA4	NDUFA4	4.097	22	5	2	81	9.4
P08574	Cytochrome c1, heme protein, mitochondrial	CYC1	55.497	25	23	5	325	35.4
P04798	Cytochrome P450 1A1	CYP1A1	26.068	10	14	4	512	58.1
Q16678	Cytochrome P450 1B1	CYP1B1	4.298	2	3	1	543	60.8
Q6UW02	Cytochrome P450 20A1	CYP20A1	39.358	21	22	10	462	52.4
Q96SQ9	Cytochrome P450 2S1	CYP2S1	52.009	19	40	8	504	55.8
Q9HCS2	Cytochrome P450 4F12	CYP4F12	8.113	6	2	1	524	60.3
Q08477	Cytochrome P450 4F3	CYP4F3	10.254	6	2	1	520	59.8
Q8WWM9	Cytoglobin	CYGB	8.321	11	8	2	190	21.4
Q15438	Cytohesin-1	CYTH1	45.133	25	21	7	398	46.4
Q99418	Cytohesin-2	CYTH2	55.665	23	21	5	400	46.5
O43739	Cytohesin-3	CYTH3	16.218	8	10	1	400	46.3
Q8IUI8	Cytokine receptor-like factor 3	CRLF3	36.251	25	22	9	442	49.7
P21399	Cytoplasmic aconitate hydratase	ACO1	329.753	53	228	43	889	98.3
Q14204	Cytoplasmic dynein 1 heavy chain 1	DYNC1H1	1695.8	49	1003	235	4646	532.1
O14576	Cytoplasmic dynein 1 intermediate chain 1	DYNC1I1	44.913	16	23	6	645	72.9
Q13409	Cytoplasmic dynein 1 intermediate chain 2	DYNC1I2	181.779	45	123	22	638	71.4
Q9Y6G9	Cytoplasmic dynein 1 light intermediate chain 1	DYNC1LI1	201.154	59	125	34	523	56.5
O43237	Cytoplasmic dynein 1 light intermediate chain 2	DYNC1LI2	124.299	50	80	20	492	54.1
Q7L576	Cytoplasmic FMR1-interacting protein 1	CYFIP1	300.726	32	176	25	1253	145.1
Q96F07	Cytoplasmic FMR1-interacting protein 2	CYFIP2	116.822	15	75	1	1278	148.3
Q9UKF7	Cytoplasmic phosphatidylinositol transfer protein 1	PITPNC1	10.162	5	8	2	332	38.4
Q7Z5Q1	Cytoplasmic polyadenylation element-binding protein 2	CPEB2	45.409	18	26	2	589	64.9
Q17RY0	Cytoplasmic polyadenylation element-binding protein 4	CPEB4	53.782	17	32	4	729	80.1
P16333	Cytoplasmic protein NCK1	NCK1	83.254	41	45	13	377	42.8
O43639	Cytoplasmic protein NCK2	NCK2	32.532	30	19	6	380	42.9
Q07065	Cytoskeleton-associated protein 4	CKAP4	562.635	74	434	64	602	66
Q14008	Cytoskeleton-associated protein 5	CKAP5	321.193	27	164	58	2032	225.4
P28838	Cytosol aminopeptidase	LAP3	176.229	55	107	27	519	56.1
O75891	Cytosolic 10-formyltetrahydrofolate dehydrogenase	ALDH1L1	15.248	4	12	1	902	98.8
Q9H0P0	Cytosolic 5'-nucleotidase 3A	NT5C3A	57.584	35	26	9	336	37.9
O00154	Cytosolic acyl coenzyme A thioester hydrolase	ACOT7	222.689	52	221	18	380	41.8
A6NHX0	Cytosolic arginine sensor for mTORC1 subunit 2	CASTOR2	26.908	19	21	5	329	36
Q9UPW5	Cytosolic carboxypeptidase 1	AGTPBP1	10.627	3	6	3	1226	138.4
P53384	Cytosolic Fe-S cluster assembly factor NUBP1	NUBP1	27.522	11	15	3	320	34.5
Q9Y5Y2	Cytosolic Fe-S cluster assembly factor NUBP2	NUBP2	31.328	23	11	3	271	28.8
Q9H5X1	Cytosolic iron-sulfur assembly component 2A	CIAO2A	5.878	8	3	1	160	18.3
Q9Y3D0	Cytosolic iron-sulfur assembly component 2B	CIAO2B	40.685	44	15	4	163	17.7
Q9H6Q4	Cytosolic iron-sulfur assembly component 3	CIAO3	7.86	6	4	2	476	53
Q96KP4	Cytosolic non-specific dipeptidase	CNDP2	264.503	58	159	30	475	52.8
P47712	Cytosolic phospholipase A2	PLA2G4A	30.308	10	15	6	749	85.2
P0C869	Cytosolic phospholipase A2 beta	PLA2G4B	79.715	22	52	16	781	87.9
Q86XP0	Cytosolic phospholipase A2 delta	PLA2G4D	24.261	11	16	5	818	91.9
Q3MJ16	Cytosolic phospholipase A2 epsilon	PLA2G4E	40.141	12	23	9	868	99.1
P49902	Cytosolic purine 5'-nucleotidase	NT5C2	85.632	24	60	18	561	64.9
Q69YQ0	Cytospin-A	SPECC1L	114.841	31	61	25	1117	124.5
Q5M775	Cytospin-B	SPECC1	88.034	22	52	17	1068	118.5
Q8N465	D-2-hydroxyglutarate dehydrogenase, mitochondrial	D2HGDH	14.729	13	10	4	521	56.4
O43175	D-3-phosphoglycerate dehydrogenase	PHGDH	130.821	36	82	17	533	56.6
Q9H993	Damage-control phosphatase ARMT1	ARMT1	49.99	29	31	10	441	51.1
Q8TEA8	D-aminoacyl-tRNA deacylase 1	DTD1	35.74	40	20	8	209	23.4
Q96FN9	D-aminoacyl-tRNA deacylase 2	DTD2	13.684	24	8	3	168	18.6
Q96EP5	DAZ-associated protein 1	DAZAP1	52.699	21	25	6	407	43.4
Q02338	D-beta-hydroxybutyrate dehydrogenase, mitochondrial	BDH1	38.409	25	20	8	343	38.1
Q5BKZ1	DBIRD complex subunit ZNF326	ZNF326	29.834	12	21	6	582	65.6
Q9UKG1	DCC-interacting protein 13-alpha	APPL1	80.408	33	52	16	709	79.6
Q8NEU8	DCC-interacting protein 13-beta	APPL2	82.174	31	34	12	664	74.4
Q96GG9	DCN1-like protein 1	DCUN1D1	52.567	32	41	10	259	30.1
Q8IWE4	DCN1-like protein 3	DCUN1D3	10.515	11	3	3	304	34.3
Q9H773	dCTP pyrophosphatase 1	DCTPP1	26.351	34	16	4	170	18.7
Q9Y4B6	DDB1- and CUL4-associated factor 1	DCAF1	28.579	5	16	6	1507	168.9
Q96JK2	DDB1- and CUL4-associated factor 5	DCAF5	5.712	1	1	1	942	103.9
P61962	DDB1- and CUL4-associated factor 7	DCAF7	47.464	24	28	7	342	38.9
Q5TAQ9	DDB1- and CUL4-associated factor 8	DCAF8	14.269	8	10	5	597	66.8
P30046	D-dopachrome decarboxylase	DDT	33.125	42	26	6	118	12.7
Q96HY6	DDRGK domain-containing protein 1	DDRGK1	101.419	46	46	12	314	35.6
Q86X76	Deaminated glutathione amidase	NIT1	16.155	12	15	4	327	35.9
Q9UER7	Death domain-associated protein 6	DAXX	11.062	5	5	3	740	81.3
P51397	Death-associated protein 1	DAP	20.484	33	11	3	102	11.2
O43293	Death-associated protein kinase 3	DAPK3	54.728	33	27	10	454	52.5
Q9BTC0	Death-inducer obliterator 1	DIDO1	39.359	8	15	10	2240	243.7
P07585	Decorin	DCN	28.613	20	20	6	359	39.7
P0CG12	Decreased expression in renal and prostate cancer protein	DERPC	29.613	17	13	6	524	51.4
Q14185	Dedicator of cytokinesis protein 1	DOCK1	32.338	6	16	8	1865	215.2
Q8N1I0	Dedicator of cytokinesis protein 4	DOCK4	39.558	5	23	10	1966	225.1
Q9H7D0	Dedicator of cytokinesis protein 5	DOCK5	47.653	8	33	12	1870	215.2
Q96HP0	Dedicator of cytokinesis protein 6	DOCK6	109.443	12	50	15	2047	229.4
Q96N67	Dedicator of cytokinesis protein 7	DOCK7	166.279	18	100	28	2140	242.4
Q9BZ29	Dedicator of cytokinesis protein 9	DOCK9	178.154	16	96	31	2069	236.3
Q86SQ9	Dehydrodolichyl diphosphate synthase complex subunit DHDDS	DHDDS	6.716	7	4	2	333	38.6
Q96LJ7	Dehydrogenase/reductase SDR family member 1	DHRS1	80.66	26	50	8	313	33.9
Q6UWP2	Dehydrogenase/reductase SDR family member 11	DHRS11	45.159	21	23	5	260	28.3
Q9BTZ2	Dehydrogenase/reductase SDR family member 4	DHRS4	43.297	27	24	9	278	29.5
Q9Y394	Dehydrogenase/reductase SDR family member 7	DHRS7	69.703	27	39	8	339	38.3
Q6IAN0	Dehydrogenase/reductase SDR family member 7B	DHRS7B	54.079	20	28	7	325	35.1
Q9BPW9	Dehydrogenase/reductase SDR family member 9	DHRS9	81.995	30	45	13	319	35.2
Q8N5I4	Dehydrogenase/reductase SDR family member on chromosome X	DHRSX	13.156	8	5	2	330	36.4
Q14739	Delta(14)-sterol reductase LBR	LBR	22.58	11	15	8	615	70.7
O76062	Delta(14)-sterol reductase TM7SF2	TM7SF2	4.669	3	3	1	418	46.4
Q15392	Delta(24)-sterol reductase	DHCR24	37.46	15	24	9	516	60.1
Q13011	Delta(3,5)-Delta(2,4)-dienoyl-CoA isomerase, mitochondrial	ECH1	116.689	41	67	13	328	35.8
P30038	Delta-1-pyrroline-5-carboxylate dehydrogenase, mitochondrial	ALDH4A1	130.784	37	66	23	563	61.7
P54886	Delta-1-pyrroline-5-carboxylate synthase	ALDH18A1	221.461	41	132	30	795	87.2
P13716	Delta-aminolevulinic acid dehydratase	ALAD	46.728	29	20	8	330	36.3
Q92629	Delta-sarcoglycan	SGCD	3.892	4	2	1	289	32.1
Q8TCE6	DENN domain-containing protein 10	DENND10	31.102	15	15	5	357	40.5
A4D1U4	DENN domain-containing protein 11	DENND11	5.427	3	2	1	455	51.4
Q6P3S1	DENN domain-containing protein 1B	DENND1B	7.828	2	3	1	775	86.5
Q5VZ89	DENN domain-containing protein 4C	DENND4C	49.376	8	25	11	1909	212.6
Q6IQ26	DENN domain-containing protein 5A	DENND5A	7.077	1	3	1	1287	147
O43583	Density-regulated protein	DENR	38.764	39	29	10	198	22.1
P27707	Deoxycytidine kinase	DCK	3.702	6	2	1	260	30.5
P32321	Deoxycytidylate deaminase	DCTD	30.784	19	14	3	178	20
Q16854	Deoxyguanosine kinase, mitochondrial	DGUOK	9.286	7	7	2	277	32
Q9BU89	Deoxyhypusine hydroxylase	DOHH	105.319	50	41	11	302	32.9
P49366	Deoxyhypusine synthase	DHPS	14.164	12	8	4	369	40.9
Q9Y3Z3	Deoxynucleoside triphosphate triphosphohydrolase SAMHD1	SAMHD1	46.804	21	29	12	626	72.2
Q9H147	Deoxynucleotidyltransferase terminal-interacting protein 1	DNTTIP1	17.846	16	10	4	329	37
Q5QJE6	Deoxynucleotidyltransferase terminal-interacting protein 2	DNTTIP2	43.03	16	13	8	756	84.4
P49184	Deoxyribonuclease-1-like 1	DNASE1L1	4.476	7	2	1	302	33.9
O00115	Deoxyribonuclease-2-alpha	DNASE2	19.28	9	16	4	360	39.6
Q9Y315	Deoxyribose-phosphate aldolase	DERA	94.788	54	55	14	318	35.2
P33316	Deoxyuridine 5'-triphosphate nucleotidohydrolase, mitochondrial	DUT	34.592	29	16	5	252	26.5
Q8WVC6	Dephospho-CoA kinase domain-containing protein	DCAKD	4.56	8	2	1	231	26.5
Q9BUN8	Derlin-1	DERL1	9.81	13	10	3	251	28.8
Q9GZP9	Derlin-2	DERL2	12.291	13	8	1	239	27.5
P81605	Dermcidin	DCD	6.373	23	4	2	110	11.3
Q6E0U4	Dermokine	DMKN	77.264	21	38	9	476	47.1
P17661	Desmin	DES	356.637	58	286	42	470	53.5
Q02487	Desmocollin-2	DSC2	96.015	21	64	16	901	99.9
Q14574	Desmocollin-3	DSC3	84.315	20	43	13	896	99.9
Q02413	Desmoglein-1	DSG1	11.035	3	6	2	1049	113.7
Q14126	Desmoglein-2	DSG2	266.152	40	122	29	1118	122.2
P32926	Desmoglein-3	DSG3	277.701	31	174	28	999	107.5
P15924	Desmoplakin	DSP	2215.87	73	1841	300	2871	331.6
P60981	Destrin	DSTN	99.382	75	114	11	165	18.5
Q6ICB0	Desumoylating isopeptidase 1	DESI1	7.998	10	6	2	168	18.3
Q9BSY9	Deubiquitinase DESI2	DESI2	6.019	9	3	1	194	21.4
Q8N6M0	Deubiquitinase OTUD6B	OTUD6B	54.99	33	24	7	293	33.8
Q96JH7	Deubiquitinating protein VCPIP1	VCPIP1	57.818	10	27	10	1222	134.2
Q9Y295	Developmentally-regulated GTP-binding protein 1	DRG1	77.267	38	49	12	367	40.5
P55039	Developmentally-regulated GTP-binding protein 2	DRG2	68.377	37	42	12	364	40.7
O94923	D-glucuronyl C5-epimerase	GLCE	11.64	7	8	3	617	70.1
Q9NR28	Diablo homolog, mitochondrial	DIABLO	68.209	40	32	9	239	27.1
P23743	Diacylglycerol kinase alpha	DGKA	147.328	34	86	23	735	82.6
P52429	Diacylglycerol kinase epsilon	DGKE	4.741	2	1	1	567	63.9
Q86XP1	Diacylglycerol kinase eta	DGKH	12.674	3	4	3	1220	134.8
P52824	Diacylglycerol kinase theta	DGKQ	4.764	1	1	1	942	101.1
Q13574	Diacylglycerol kinase zeta	DGKZ	12.315	3	5	2	928	103.9
Q8NCG7	Diacylglycerol lipase-beta	DAGLB	26.715	10	13	6	672	73.7
Q9UBU2	Dickkopf-related protein 2	DKK2	5.501	4	3	1	259	28.4
Q9UBP4	Dickkopf-related protein 3	DKK3	15.826	5	4	2	350	38.4
Q9H4E7	Differentially expressed in FDCP 6 homolog	DEF6	40.778	14	15	6	631	73.9
Q68CQ4	Digestive organ expansion factor homolog	DIEXF	5.951	3	1	1	756	87
P00374	Dihydrofolate reductase	DHFR	13.836	18	6	2	187	21.4
Q86XF0	Dihydrofolate reductase 2, mitochondrial	DHFR2	7.157	10	5	1	187	21.6
P09622	Dihydrolipoyl dehydrogenase, mitochondrial	DLD	154.168	43	94	19	509	54.1
P10515	Dihydrolipoyllysine-residue acetyltransferase component of pyruvate dehydrogenase complex, mitochondrial	DLAT	222.116	35	128	21	647	69
P36957	Dihydrolipoyllysine-residue succinyltransferase component of 2-oxoglutarate dehydrogenase complex, mitochondrial	DLST	144.338	39	106	17	453	48.7
Q02127	Dihydroorotate dehydrogenase (quinone), mitochondrial	DHODH	27.772	19	11	5	395	42.8
P09417	Dihydropteridine reductase	QDPR	107.927	49	58	9	244	25.8
Q14194	Dihydropyrimidinase-related protein 1	CRMP1	173.452	35	128	13	572	62.1
Q16555	Dihydropyrimidinase-related protein 2	DPYSL2	428.173	69	406	26	572	62.3
Q14195	Dihydropyrimidinase-related protein 3	DPYSL3	412.947	68	361	27	570	61.9
O14531	Dihydropyrimidinase-related protein 4	DPYSL4	13.25	3	14	1	572	61.8
Q9BPU6	Dihydropyrimidinase-related protein 5	DPYSL5	106.697	32	68	18	564	61.4
Q12882	Dihydropyrimidine dehydrogenase [NADP(+)]	DPYD	28.35	9	15	6	1025	111.3
O15228	Dihydroxyacetone phosphate acyltransferase	GNPAT	20.485	8	11	5	680	77.1
Q8WVM0	Dimethyladenosine transferase 1, mitochondrial	TFB1M	19.725	13	10	3	346	39.5
Q9H5Q4	Dimethyladenosine transferase 2, mitochondrial	TFB2M	8.058	7	5	2	396	45.3
Q01459	Di-N-acetylchitobiase	CTBS	27.003	12	14	6	385	43.7
Q9H4A9	Dipeptidase 2	DPEP2	17.906	8	10	3	486	53.3
P53634	Dipeptidyl peptidase 1	CTSC	50.731	19	26	10	463	51.8
Q9UHL4	Dipeptidyl peptidase 2	DPP7	34.074	17	20	7	492	54.3
Q9NY33	Dipeptidyl peptidase 3	DPP3	260.718	48	184	36	737	82.5
P27487	Dipeptidyl peptidase 4	DPP4	57.576	14	41	13	766	88.2
Q6V1X1	Dipeptidyl peptidase 8	DPP8	13.162	6	7	5	898	103.3
Q86TI2	Dipeptidyl peptidase 9	DPP9	89.815	24	51	17	863	98.2
O95989	Diphosphoinositol polyphosphate phosphohydrolase 1	NUDT3	31.113	38	18	5	172	19.5
Q9NZJ9	Diphosphoinositol polyphosphate phosphohydrolase 2	NUDT4	17.452	17	12	1	180	20.3
Q96G61	Diphosphoinositol polyphosphate phosphohydrolase 3-beta	NUDT11	15.846	19	10	1	164	18.5
A0A024RBG1	Diphosphoinositol polyphosphate phosphohydrolase NUDT4B	NUDT4B	17.038	17	10	1	181	20.4
P53602	Diphosphomevalonate decarboxylase	MVD	157.197	41	88	16	400	43.4
Q9H2P9	Diphthine methyl ester synthase	DPH5	30.644	27	18	6	285	31.6
Q7L8W6	Diphthine--ammonia ligase	DPH6	16.168	18	6	3	267	30.3
Q8IYB7	DIS3-like exonuclease 2	DIS3L2	55.219	15	32	14	885	99.2
P98082	Disabled homolog 2	DAB2	17.391	9	11	4	770	82.4
Q5VWQ8	Disabled homolog 2-interacting protein	DAB2IP	37.895	11	21	10	1189	131.5
Q96PD2	Discoidin, CUB and LCCL domain-containing protein 2	DCBLD2	22.516	7	8	3	775	85
Q14689	Disco-interacting protein 2 homolog A	DIP2A	49.072	8	26	7	1571	170.3
Q9P265	Disco-interacting protein 2 homolog B	DIP2B	175.273	21	93	24	1576	171.4
Q9Y4D1	Disheveled-associated activator of morphogenesis 1	DAAM1	139.899	28	71	30	1078	123.4
O14672	Disintegrin and metalloproteinase domain-containing protein 10	ADAM10	55.451	18	25	10	748	84.1
Q13444	Disintegrin and metalloproteinase domain-containing protein 15	ADAM15	44.528	16	19	9	863	92.9
P78536	Disintegrin and metalloproteinase domain-containing protein 17	ADAM17	48.617	15	26	11	824	93
P78325	Disintegrin and metalloproteinase domain-containing protein 8	ADAM8	7.937	3	2	2	824	88.7
Q13443	Disintegrin and metalloproteinase domain-containing protein 9	ADAM9	48.745	19	32	11	819	90.5
Q12959	Disks large homolog 1	DLG1	85.022	26	46	16	904	100.4
Q15700	Disks large homolog 2	DLG2	22.81	8	7	3	870	97.5
Q92796	Disks large homolog 3	DLG3	10.552	6	6	3	817	90.3
Q8TDM6	Disks large homolog 5	DLG5	81.316	13	48	20	1919	213.7
Q9Y2H0	Disks large-associated protein 4	DLGAP4	57.026	9	38	8	992	107.9
Q96II8	DISP complex protein LRCH3	LRCH3	28.95	10	10	6	777	86
Q8NDZ4	Divergent protein kinase domain 2A	DIPK2A	8.274	7	4	3	430	49.5
Q9Y485	DmX-like protein 1	DMXL1	35.891	3	18	7	3027	337.6
Q8TDJ6	DmX-like protein 2	DMXL2	20.297	2	11	3	3036	339.4
P26358	DNA (cytosine-5)-methyltransferase 1	DNMT1	12.396	3	5	3	1616	183.1
Q16531	DNA damage-binding protein 1	DDB1	272.406	38	185	46	1140	126.9
Q92466	DNA damage-binding protein 2	DDB2	8.981	7	4	2	427	47.8
Q2NKX8	DNA excision repair protein ERCC-6-like	ERCC6L	13.969	7	7	5	1250	141
O00273	DNA fragmentation factor subunit alpha	DFFA	74.517	34	32	8	331	36.5
P49916	DNA ligase 3	LIG3	49.903	14	33	10	1009	112.8
P49917	DNA ligase 4	LIG4	28.997	8	12	6	911	103.9
Q9NPF5	DNA methyltransferase 1-associated protein 1	DMAP1	4.1	6	2	2	467	53
P43246	DNA mismatch repair protein Msh2	MSH2	60.721	16	28	11	934	104.7
P52701	DNA mismatch repair protein Msh6	MSH6	16.249	3	5	4	1360	152.7
Q14181	DNA polymerase alpha subunit B	POLA2	3.406	4	1	1	598	65.9
P06746	DNA polymerase beta	POLB	25.439	28	15	6	335	38.2
P28340	DNA polymerase delta catalytic subunit	POLD1	11.484	3	5	3	1107	123.6
P49005	DNA polymerase delta subunit 2	POLD2	9.635	6	3	2	469	51.3
Q15054	DNA polymerase delta subunit 3	POLD3	4.977	3	3	1	466	51.4
Q9NRF9	DNA polymerase epsilon subunit 3	POLE3	18.866	25	10	3	147	16.8
Q9NR33	DNA polymerase epsilon subunit 4	POLE4	20.602	25	9	2	117	12.2
Q9UNA4	DNA polymerase iota	POLI	8.837	4	4	2	740	83
Q01831	DNA repair protein complementing XP-C cells	XPC	4.327	2	2	1	940	105.9
Q92878	DNA repair protein RAD50	RAD50	236.117	36	124	48	1312	153.8
Q9UBZ9	DNA repair protein REV1	REV1	3.42	2	3	1	1251	138.2
P18887	DNA repair protein XRCC1	XRCC1	17.355	10	10	6	633	69.4
Q13426	DNA repair protein XRCC4	XRCC4	29.659	22	20	8	336	38.3
Q9Y248	DNA replication complex GINS protein PSF2	GINS2	3.694	7	3	1	185	21.4
P49736	DNA replication licensing factor MCM2	MCM2	118.942	29	53	20	904	101.8
P25205	DNA replication licensing factor MCM3	MCM3	116.192	31	54	17	808	90.9
P33991	DNA replication licensing factor MCM4	MCM4	92.493	27	39	15	863	96.5
P33992	DNA replication licensing factor MCM5	MCM5	29.95	11	17	7	734	82.2
Q14566	DNA replication licensing factor MCM6	MCM6	94.639	25	51	19	821	92.8
P33993	DNA replication licensing factor MCM7	MCM7	105.971	35	49	18	719	81.3
P11387	DNA topoisomerase 1	TOP1	140.761	36	99	29	765	90.7
P11388	DNA topoisomerase 2-alpha	TOP2A	74.91	11	36	7	1531	174.3
Q02880	DNA topoisomerase 2-beta	TOP2B	172.907	27	96	30	1626	183.2
Q13472	DNA topoisomerase 3-alpha	TOP3A	3.801	1	5	1	1001	112.3
O95985	DNA topoisomerase 3-beta-1	TOP3B	4.434	2	3	1	862	96.6
P27695	DNA-(apurinic or apyrimidinic site) endonuclease	APEX1	62.382	30	28	9	318	35.5
O60870	DNA/RNA-binding protein KIN17	KIN	6.608	5	4	1	393	45.3
P29372	DNA-3-methyladenine glycosylase	MPG	11.534	11	5	2	298	32.8
O14593	DNA-binding protein RFXANK	RFXANK	7.407	15	4	2	260	28.1
P38935	DNA-binding protein SMUBP-2	IGHMBP2	7.801	3	3	1	993	109.1
P78527	DNA-dependent protein kinase catalytic subunit	PRKDC	561.718	26	335	105	4128	468.8
O95602	DNA-directed RNA polymerase I subunit RPA1	POLR1A	27.684	6	13	7	1720	194.7
Q9H9Y6	DNA-directed RNA polymerase I subunit RPA2	POLR1B	15.276	4	8	4	1135	128.1
Q3B726	DNA-directed RNA polymerase I subunit RPA43	POLR1F	8.827	9	4	2	338	37.4
Q9GZS1	DNA-directed RNA polymerase I subunit RPA49	POLR1E	15.607	11	10	4	419	47.2
P24928	DNA-directed RNA polymerase II subunit RPB1	POLR2A	123.557	17	61	26	1970	217
P52435	DNA-directed RNA polymerase II subunit RPB11-a	POLR2J	5.457	18	3	2	117	13.3
P30876	DNA-directed RNA polymerase II subunit RPB2	POLR2B	84.205	21	50	19	1174	133.8
P19387	DNA-directed RNA polymerase II subunit RPB3	POLR2C	71.076	36	26	8	275	31.4
O15514	DNA-directed RNA polymerase II subunit RPB4	POLR2D	8.242	11	3	1	142	16.3
P62487	DNA-directed RNA polymerase II subunit RPB7	POLR2G	12.739	23	7	3	172	19.3
P36954	DNA-directed RNA polymerase II subunit RPB9	POLR2I	13.212	27	4	2	125	14.5
O14802	DNA-directed RNA polymerase III subunit RPC1	POLR3A	11.655	3	7	3	1390	155.5
Q9BUI4	DNA-directed RNA polymerase III subunit RPC3	POLR3C	11.106	5	5	2	534	60.6
P05423	DNA-directed RNA polymerase III subunit RPC4	POLR3D	5.751	6	3	2	398	44.4
Q9H1D9	DNA-directed RNA polymerase III subunit RPC6	POLR3F	3.681	4	3	1	316	35.7
O15318	DNA-directed RNA polymerase III subunit RPC7	POLR3G	3.646	8	1	1	223	25.9
O15160	DNA-directed RNA polymerases I and III subunit RPAC1	POLR1C	76.302	37	47	10	346	39.2
P0DPB6	DNA-directed RNA polymerases I and III subunit RPAC2	POLR1D	15.761	18	7	2	133	15.2
P19388	DNA-directed RNA polymerases I, II, and III subunit RPABC1	POLR2E	39.808	44	21	7	210	24.5
P61218	DNA-directed RNA polymerases I, II, and III subunit RPABC2	POLR2F	5.67	6	8	3	127	14.5
P52434	DNA-directed RNA polymerases I, II, and III subunit RPABC3	POLR2H	36.605	47	22	6	150	17.1
P62875	DNA-directed RNA polymerases I, II, and III subunit RPABC5	POLR2L	6.718	30	4	2	67	7.6
P31689	DnaJ homolog subfamily A member 1	DNAJA1	165.817	49	89	24	397	44.8
O60884	DnaJ homolog subfamily A member 2	DNAJA2	107.583	35	90	19	412	45.7
Q96EY1	DnaJ homolog subfamily A member 3, mitochondrial	DNAJA3	21.886	12	11	5	480	52.5
Q8WW22	DnaJ homolog subfamily A member 4	DNAJA4	37.86	21	16	8	397	44.8
P25685	DnaJ homolog subfamily B member 1	DNAJB1	135.718	59	106	25	340	38
Q9UBS4	DnaJ homolog subfamily B member 11	DNAJB11	150.331	40	75	19	358	40.5
Q9NXW2	DnaJ homolog subfamily B member 12	DNAJB12	15.454	16	8	3	375	41.8
P25686	DnaJ homolog subfamily B member 2	DNAJB2	50.024	38	25	10	324	35.6
Q9UDY4	DnaJ homolog subfamily B member 4	DNAJB4	15.42	18	10	3	337	37.8
O75953	DnaJ homolog subfamily B member 5	DNAJB5	4.705	8	2	1	348	39.1
O75190	DnaJ homolog subfamily B member 6	DNAJB6	38.543	23	18	6	326	36.1
Q9UBS3	DnaJ homolog subfamily B member 9	DNAJB9	6.093	6	3	1	223	25.5
Q96KC8	DnaJ homolog subfamily C member 1	DNAJC1	33.586	13	18	7	554	63.8
Q8IXB1	DnaJ homolog subfamily C member 10	DNAJC10	96.407	21	57	17	793	91
Q9NVH1	DnaJ homolog subfamily C member 11	DNAJC11	39.128	21	34	12	559	63.2
O75165	DnaJ homolog subfamily C member 13	DNAJC13	230.901	22	110	41	2243	254.3
Q9Y2G8	DnaJ homolog subfamily C member 16	DNAJC16	9.517	5	3	3	782	90.5
Q9NVM6	DnaJ homolog subfamily C member 17	DNAJC17	7.436	8	4	2	304	34.7
Q99543	DnaJ homolog subfamily C member 2	DNAJC2	35.945	18	23	8	621	72
Q5F1R6	DnaJ homolog subfamily C member 21	DNAJC21	4.721	3	2	1	531	62
Q13217	DnaJ homolog subfamily C member 3	DNAJC3	153.128	53	117	31	504	57.5
Q96LL9	DnaJ homolog subfamily C member 30, mitochondrial	DNAJC30	6.812	8	1	1	226	25.9
Q9H3Z4	DnaJ homolog subfamily C member 5	DNAJC5	36.707	32	21	4	198	22.1
Q99615	DnaJ homolog subfamily C member 7	DNAJC7	94.271	38	68	20	494	56.4
O75937	DnaJ homolog subfamily C member 8	DNAJC8	73.623	49	41	15	253	29.8
Q8WXX5	DnaJ homolog subfamily C member 9	DNAJC9	83.912	44	44	9	260	29.9
Q5SXM8	DNL-type zinc finger protein	DNLZ	6.828	31	6	2	178	19.2
O60762	Dolichol-phosphate mannosyltransferase subunit 1	DPM1	28.023	25	20	6	260	29.6
Q9P2X0	Dolichol-phosphate mannosyltransferase subunit 3	DPM3	4.534	11	3	1	92	10.1
P39656	Dolichyl-diphosphooligosaccharide--protein glycosyltransferase 48 kDa subunit	DDOST	104.27	32	85	13	456	50.8
P04843	Dolichyl-diphosphooligosaccharide--protein glycosyltransferase subunit 1	RPN1	335.227	66	238	46	607	68.5
P04844	Dolichyl-diphosphooligosaccharide--protein glycosyltransferase subunit 2	RPN2	285.796	55	153	32	631	69.2
P61803	Dolichyl-diphosphooligosaccharide--protein glycosyltransferase subunit DAD1	DAD1	18.565	29	13	3	113	12.5
P46977	Dolichyl-diphosphooligosaccharide--protein glycosyltransferase subunit STT3A	STT3A	79.497	18	60	16	705	80.5
Q8TCJ2	Dolichyl-diphosphooligosaccharide--protein glycosyltransferase subunit STT3B	STT3B	62.973	15	47	11	826	93.6
Q9Y673	Dolichyl-phosphate beta-glucosyltransferase	ALG5	52.893	32	37	12	324	36.9
Q5BKT4	Dol-P-Glc:Glc(2)Man(9)GlcNAc(2)-PP-Dol alpha-1,2-glucosyltransferase	ALG10	5.407	4	1	1	473	55.6
P49959	Double-strand break repair protein MRE11	MRE11	134.406	34	71	22	708	80.5
O60216	Double-strand-break repair protein rad21 homolog	RAD21	77.343	30	33	12	631	71.6
O95793	Double-stranded RNA-binding protein Staufen homolog 1	STAU1	136.675	35	81	18	577	63.1
Q9NUL3	Double-stranded RNA-binding protein Staufen homolog 2	STAU2	41.634	20	26	8	570	62.6
P55265	Double-stranded RNA-specific adenosine deaminase	ADAR	152.213	26	89	30	1226	136
Q14919	Dr1-associated corepressor	DRAP1	21.418	27	14	5	205	22.3
Q16643	Drebrin	DBN1	259.604	49	149	37	649	71.4
Q9UJU6	Drebrin-like protein	DBNL	203.971	55	125	24	430	48.2
A4D126	D-ribitol-5-phosphate cytidylyltransferase	CRPPA	4.59	2	2	1	451	49.8
Q9UN19	Dual adapter for phosphotyrosine and 3-phosphotyrosine and 3-phosphoinositide	DAPP1	42.281	31	19	7	280	32.2
Q9NRD9	Dual oxidase 1	DUOX1	33.435	7	16	8	1551	177.1
Q1HG43	Dual oxidase maturation factor 1	DUOXA1	16.348	11	6	1	343	37.8
Q1HG44	Dual oxidase maturation factor 2	DUOXA2	10.448	8	5	1	320	34.8
Q02750	Dual specificity mitogen-activated protein kinase kinase 1	MAP2K1	130.738	49	99	14	393	43.4
P36507	Dual specificity mitogen-activated protein kinase kinase 2	MAP2K2	93.299	46	62	10	400	44.4
P46734	Dual specificity mitogen-activated protein kinase kinase 3	MAP2K3	25.772	17	16	7	347	39.3
P45985	Dual specificity mitogen-activated protein kinase kinase 4	MAP2K4	31.606	23	20	7	399	44.3
O14733	Dual specificity mitogen-activated protein kinase kinase 7	MAP2K7	3.374	2	3	1	419	47.5
Q9HAZ1	Dual specificity protein kinase CLK4	CLK4	12.383	6	5	2	481	57.5
Q9UNI6	Dual specificity protein phosphatase 12	DUSP12	17.132	14	6	4	340	37.7
O95147	Dual specificity protein phosphatase 14	DUSP14	10.462	11	3	1	198	22.2
Q9BVJ7	Dual specificity protein phosphatase 23	DUSP23	26.673	24	12	4	150	16.6
P51452	Dual specificity protein phosphatase 3	DUSP3	61.722	38	41	6	185	20.5
Q13115	Dual specificity protein phosphatase 4	DUSP4	15.52	12	7	3	394	42.9
Q16828	Dual specificity protein phosphatase 6	DUSP6	5.816	4	3	1	381	42.3
Q7RTS9	Dymeclin	DYM	6.673	3	4	2	669	75.9
Q14203	Dynactin subunit 1	DCTN1	576.852	51	294	67	1278	141.6
Q13561	Dynactin subunit 2	DCTN2	274.463	69	196	30	401	44.2
O75935	Dynactin subunit 3	DCTN3	33.705	40	30	10	186	21.1
Q9UJW0	Dynactin subunit 4	DCTN4	100.186	40	48	16	460	52.3
O00399	Dynactin subunit 6	DCTN6	28.249	20	18	4	190	20.7
Q05193	Dynamin-1	DNM1	78.42	18	51	3	864	97.3
O00429	Dynamin-1-like protein	DNM1L	290.27	61	188	44	736	81.8
P50570	Dynamin-2	DNM2	287.717	46	200	25	870	98
Q9UQ16	Dynamin-3	DNM3	88.742	15	55	2	869	97.7
Q6XZF7	Dynamin-binding protein	DNMBP	44.156	6	22	7	1577	177.2
O60313	Dynamin-like 120 kDa protein, mitochondrial	OPA1	213.832	34	112	33	960	111.6
Q86Y56	Dynein assembly factor 5, axonemal	DNAAF5	51.264	16	25	11	855	93.5
Q4LDG9	Dynein light chain 1, axonemal	DNAL1	7.719	9	3	2	190	21.5
P63167	Dynein light chain 1, cytoplasmic	DYNLL1	29.425	64	19	4	89	10.4
Q96FJ2	Dynein light chain 2, cytoplasmic	DYNLL2	21.074	60	15	3	89	10.3
Q9NP97	Dynein light chain roadblock-type 1	DYNLRB1	73.722	78	49	5	96	10.9
Q8TF09	Dynein light chain roadblock-type 2	DYNLRB2	22.315	33	13	1	96	10.8
P63172	Dynein light chain Tctex-type 1	DYNLT1	14.358	14	3	1	113	12.4
P51808	Dynein light chain Tctex-type 3	DYNLT3	7.59	15	3	1	116	13.1
Q96EV8	Dysbindin	DTNBP1	21.834	17	11	5	351	39.5
Q9H9R9	Dysbindin domain-containing protein 1	DBNDD1	7.362	11	3	1	158	17
O75923	Dysferlin	DYSF	36.964	4	18	4	2080	237.1
Q8IZA0	Dyslexia-associated protein KIAA0319-like protein	KIAA0319L	35.741	6	22	6	1049	115.6
Q03001	Dystonin	DST	262.333	8	140	44	7570	860.1
Q9Y4J8	Dystrobrevin alpha	DTNA	14.913	5	8	3	743	83.8
Q14118	Dystroglycan	DAG1	70.016	13	19	9	895	97.4
Q96L91	E1A-binding protein p400	EP400	22.413	2	10	4	3159	343.3
Q96MF7	E3 SUMO-protein ligase NSE2	NSMCE2	10.851	14	4	2	247	27.9
P49792	E3 SUMO-protein ligase RanBP2	RANBP2	397.448	30	257	59	3224	358
O43734	E3 ubiquitin ligase TRAF3IP2	TRAF3IP2	23.053	10	10	3	574	64.6
Q14258	E3 ubiquitin/ISG15 ligase TRIM25	TRIM25	152.07	35	86	23	630	70.9
Q9UKV5	E3 ubiquitin-protein ligase AMFR	AMFR	38.433	12	16	5	643	72.9
Q9Y4X5	E3 ubiquitin-protein ligase ARIH1	ARIH1	54.396	18	32	8	557	64.1
O95376	E3 ubiquitin-protein ligase ARIH2	ARIH2	8.147	13	6	4	493	57.8
Q5VTR2	E3 ubiquitin-protein ligase BRE1A	RNF20	113.604	28	52	20	975	113.6
O75150	E3 ubiquitin-protein ligase BRE1B	RNF40	126.626	28	63	22	1001	113.6
P22681	E3 ubiquitin-protein ligase CBL	CBL	25.074	15	15	8	906	99.6
Q9ULV8	E3 ubiquitin-protein ligase CBL-C	CBLC	3.352	2	2	1	474	52.4
Q9UNE7	E3 ubiquitin-protein ligase CHIP	STUB1	71.007	34	45	12	303	34.8
Q8NHY2	E3 ubiquitin-protein ligase COP1	COP1	4.682	3	1	1	731	80.4
Q8TDB6	E3 ubiquitin-protein ligase DTX3L	DTX3L	75.988	21	30	15	740	83.5
Q9ULT8	E3 ubiquitin-protein ligase HECTD1	HECTD1	234.685	22	133	50	2610	289.2
Q5T447	E3 ubiquitin-protein ligase HECTD3	HECTD3	51.159	12	23	8	861	97.1
Q7Z6Z7	E3 ubiquitin-protein ligase HUWE1	HUWE1	368.892	19	173	63	4374	481.6
Q96J02	E3 ubiquitin-protein ligase Itchy homolog	ITCH	85.471	25	38	17	903	102.7
Q9P0J7	E3 ubiquitin-protein ligase KCMF1	KCMF1	16.423	17	9	5	381	41.9
O94822	E3 ubiquitin-protein ligase listerin	LTN1	8.98	3	5	4	1766	200.4
Q8TBB1	E3 ubiquitin-protein ligase LNX	LNX1	14.072	6	9	3	728	80.6
Q6UWE0	E3 ubiquitin-protein ligase LRSAM1	LRSAM1	35.752	14	15	7	723	83.5
Q9UHC7	E3 ubiquitin-protein ligase makorin-1	MKRN1	11.203	8	4	2	482	53.3
Q9NX47	E3 ubiquitin-protein ligase MARCHF5	MARCHF5	3.236	6	1	1	278	31.2
O60291	E3 ubiquitin-protein ligase MGRN1	MGRN1	5.371	7	4	2	552	60.7
Q86YT6	E3 ubiquitin-protein ligase MIB1	MIB1	10.297	5	3	3	1006	110.1
Q96AX9	E3 ubiquitin-protein ligase MIB2	MIB2	7.096	3	1	1	1013	109.9
O75592	E3 ubiquitin-protein ligase MYCBP2	MYCBP2	39.7	3	16	9	4678	513.3
P46934	E3 ubiquitin-protein ligase NEDD4	NEDD4	57.372	11	33	9	1319	149
Q96PU5	E3 ubiquitin-protein ligase NEDD4-like	NEDD4L	66.249	17	39	12	975	111.9
O60927	E3 ubiquitin-protein ligase PPP1R11	PPP1R11	15.154	13	4	2	126	13.9
Q7Z6E9	E3 ubiquitin-protein ligase RBBP6	RBBP6	50.722	8	28	11	1792	201.4
Q8WZ73	E3 ubiquitin-protein ligase rififylin	RFFL	11.152	8	7	2	363	40.5
Q06587	E3 ubiquitin-protein ligase RING1	RING1	12.248	8	5	2	406	42.4
Q99496	E3 ubiquitin-protein ligase RING2	RNF2	11.953	12	7	3	336	37.6
O15541	E3 ubiquitin-protein ligase RNF113A	RNF113A	14.931	12	6	3	343	38.8
Q5XPI4	E3 ubiquitin-protein ligase RNF123	RNF123	15.805	4	5	3	1314	148.4
Q9BV68	E3 ubiquitin-protein ligase RNF126	RNF126	3.614	13	1	1	311	33.8
O43567	E3 ubiquitin-protein ligase RNF13	RNF13	19.668	16	4	3	381	42.8
Q8WU17	E3 ubiquitin-protein ligase RNF139	RNF139	4.33	1	1	1	664	75.9
Q9UBS8	E3 ubiquitin-protein ligase RNF14	RNF14	14.868	13	11	4	474	53.8
Q8NC42	E3 ubiquitin-protein ligase RNF149	RNF149	14.357	8	7	3	400	43.1
Q8NCN4	E3 ubiquitin-protein ligase RNF169	RNF169	13.117	5	5	3	708	77.1
Q96K19	E3 ubiquitin-protein ligase RNF170	RNF170	12.391	14	7	3	258	29.8
Q9P0P0	E3 ubiquitin-protein ligase RNF181	RNF181	10.673	22	9	3	153	17.9
Q63HN8	E3 ubiquitin-protein ligase RNF213	RNF213	106.581	5	54	22	5207	591
Q5VTB9	E3 ubiquitin-protein ligase RNF220	RNF220	9.12	2	4	1	566	62.7
Q96EP0	E3 ubiquitin-protein ligase RNF31	RNF31	3.282	1	2	1	1072	119.6
Q7Z6J0	E3 ubiquitin-protein ligase SH3RF1	SH3RF1	27.356	11	11	8	888	93.1
Q9HCE7	E3 ubiquitin-protein ligase SMURF1	SMURF1	7.442	3	5	2	757	86.1
Q86TM6	E3 ubiquitin-protein ligase synoviolin	SYVN1	15.15	6	10	4	617	67.6
Q6Q0C0	E3 ubiquitin-protein ligase TRAF7	TRAF7	10.285	5	6	2	670	74.6
Q96F44	E3 ubiquitin-protein ligase TRIM11	TRIM11	7.346	4	5	2	468	52.7
O60858	E3 ubiquitin-protein ligase TRIM13	TRIM13	8.498	6	3	2	407	47
P19474	E3 ubiquitin-protein ligase TRIM21	TRIM21	50.188	21	24	9	475	54.1
Q8IYM9	E3 ubiquitin-protein ligase TRIM22	TRIM22	6.961	4	6	2	498	56.9
Q13049	E3 ubiquitin-protein ligase TRIM32	TRIM32	76.798	26	42	12	653	71.9
Q9UPN9	E3 ubiquitin-protein ligase TRIM33	TRIM33	53.727	8	30	8	1127	122.5
O94972	E3 ubiquitin-protein ligase TRIM37	TRIM37	4.081	1	3	1	964	107.8
O00635	E3 ubiquitin-protein ligase TRIM38	TRIM38	9.176	9	6	4	465	53.4
Q9C037	E3 ubiquitin-protein ligase TRIM4	TRIM4	7.764	4	3	2	500	57.4
Q96LD4	E3 ubiquitin-protein ligase TRIM47	TRIM47	20.405	10	15	5	638	69.5
Q9BRZ2	E3 ubiquitin-protein ligase TRIM56	TRIM56	14.022	5	7	3	755	81.4
Q14669	E3 ubiquitin-protein ligase TRIP12	TRIP12	112.152	12	53	18	1992	220.3
Q8IWV7	E3 ubiquitin-protein ligase UBR1	UBR1	48.475	8	21	10	1749	200.1
Q8IWV8	E3 ubiquitin-protein ligase UBR2	UBR2	6.759	2	5	2	1755	200.4
Q6ZT12	E3 ubiquitin-protein ligase UBR3	UBR3	5.617	2	2	2	1888	212.3
Q5T4S7	E3 ubiquitin-protein ligase UBR4	UBR4	349.423	15	200	63	5183	573.5
O95071	E3 ubiquitin-protein ligase UBR5	UBR5	53.484	7	24	13	2799	309.2
Q96PU4	E3 ubiquitin-protein ligase UHRF2	UHRF2	3.308	1	1	1	802	89.9
P98170	E3 ubiquitin-protein ligase XIAP	XIAP	25.104	21	11	7	497	56.6
Q86UK7	E3 ubiquitin-protein ligase ZNF598	ZNF598	27.508	10	14	7	904	98.6
Q8NHG8	E3 ubiquitin-protein ligase ZNRF2	ZNRF2	4.154	4	2	1	242	24.1
Q7L5Y9	E3 ubiquitin-protein transferase MAEA	MAEA	8.371	8	4	3	396	45.3
Q9H871	E3 ubiquitin-protein transferase RMND5A	RMND5A	16.351	10	10	3	391	44
O94874	E3 UFM1-protein ligase 1	UFL1	190.74	42	119	29	794	89.5
Q15075	Early endosome antigen 1	EEA1	725.56	62	408	107	1411	162.4
Q53HC9	EARP and GARP complex-interacting protein 1	EIPR1	25.365	15	22	6	387	43.6
O00423	Echinoderm microtubule-associated protein-like 1	EML1	25.925	8	12	5	815	89.8
O95834	Echinoderm microtubule-associated protein-like 2	EML2	72.882	16	48	10	649	70.6
Q32P44	Echinoderm microtubule-associated protein-like 3	EML3	62.864	14	26	8	896	95.1
Q9HC35	Echinoderm microtubule-associated protein-like 4	EML4	119.512	20	66	19	981	108.8
O60447	Ecotropic viral integration site 5 protein homolog	EVI5	36.7	11	13	8	810	92.9
O75355	Ectonucleoside triphosphate diphosphohydrolase 3	ENTPD3	7.133	4	6	2	529	59.1
O75356	Ectonucleoside triphosphate diphosphohydrolase 5	ENTPD5	9.876	6	4	2	428	47.5
O75354	Ectonucleoside triphosphate diphosphohydrolase 6	ENTPD6	16.646	10	7	3	484	53.2
Q9HCE0	Ectopic P granules protein 5 homolog	EPG5	36.323	4	19	8	2579	292.3
Q8N6R0	eEF1A lysine and N-terminal methyltransferase	EEF1AKNMT	32.569	14	17	8	699	78.7
Q5JPI9	EEF1A lysine methyltransferase 2	EEF1AKMT2	7.209	5	5	1	291	31.8
P0DPD7	EEF1A lysine methyltransferase 4	EEF1AKMT4	11.783	18	8	3	255	28.3
O75071	EF-hand calcium-binding domain-containing protein 14	EFCAB14	8.107	6	4	2	495	55
Q9BUP0	EF-hand domain-containing protein D1	EFHD1	26.796	19	16	3	239	26.9
Q96C19	EF-hand domain-containing protein D2	EFHD2	112.129	49	65	16	240	26.7
Q5NDL2	EGF domain-specific O-linked N-acetylglucosamine transferase	EOGT	15.251	7	8	3	527	62
Q12805	EGF-containing fibulin-like extracellular matrix protein 1	EFEMP1	24.856	11	13	4	493	54.6
Q9GZT9	Egl nine homolog 1	EGLN1	11.982	7	10	3	426	46
Q8NDI1	EH domain-binding protein 1	EHBP1	122.522	29	70	25	1231	139.9
Q8N3D4	EH domain-binding protein 1-like protein 1	EHBP1L1	196.834	39	88	38	1523	161.8
Q9H4M9	EH domain-containing protein 1	EHD1	297.171	69	189	26	534	60.6
Q9NZN4	EH domain-containing protein 2	EHD2	145.093	44	82	20	543	61.1
Q9NZN3	EH domain-containing protein 3	EHD3	136.731	44	69	8	535	60.8
Q9H223	EH domain-containing protein 4	EHD4	258.188	69	165	30	541	61.1
Q92616	eIF-2-alpha kinase activator GCN1	GCN1	514.003	32	274	83	2671	292.6
Q9P2K8	eIF-2-alpha kinase GCN2	EIF2AK4	32.094	5	17	7	1649	186.8
Q9BXV9	EKC/KEOPS complex subunit GON7	GON7	15.12	53	6	2	100	10.9
Q96S44	EKC/KEOPS complex subunit TP53RK	TP53RK	12.64	15	7	3	253	28.1
Q9Y3C4	EKC/KEOPS complex subunit TPRKB	TPRKB	6.998	11	8	2	175	19.6
P19957	Elafin	PI3	27.939	47	25	7	117	12.3
Q15717	ELAV-like protein 1	ELAVL1	100.185	51	65	15	326	36.1
Q12926	ELAV-like protein 2	ELAVL2	11.005	11	13	2	359	39.5
P13804	Electron transfer flavoprotein subunit alpha, mitochondrial	ETFA	173.062	51	92	15	333	35.1
P38117	Electron transfer flavoprotein subunit beta	ETFB	121.152	54	97	18	255	27.8
Q16134	Electron transfer flavoprotein-ubiquinone oxidoreductase, mitochondrial	ETFDH	50.786	22	29	11	617	68.5
Q2Y0W8	Electroneutral sodium bicarbonate exchanger 1	SLC4A8	7.301	4	7	1	1093	122.9
Q8IUD2	ELKS/Rab6-interacting/CAST family member 1	ERC1	322.685	46	182	54	1116	128
Q8IZ81	ELMO domain-containing protein 2	ELMOD2	25.117	20	11	4	293	34.9
P68104	Elongation factor 1-alpha 1	EEF1A1	433.7	67	545	21	462	50.1
Q05639	Elongation factor 1-alpha 2	EEF1A2	263.046	60	233	13	463	50.4
P24534	Elongation factor 1-beta	EEF1B2	131.016	76	136	15	225	24.7
P29692	Elongation factor 1-delta	EEF1D	167.358	71	158	22	281	31.1
P26641	Elongation factor 1-gamma	EEF1G	216.877	65	189	34	437	50.1
P13639	Elongation factor 2	EEF2	656.891	66	671	73	858	95.3
Q96RP9	Elongation factor G, mitochondrial	GFM1	82.219	27	43	19	751	83.4
[truncated: 4,810 more rows]

## Sheet: Table S4
Table S4. Identified proteins from TMTpro-labeled spheroids derived from human dermal fibroblasts
a PSM represents peptide spectrum match, which corresponds to tandem MS/MS spectrum matched to identification of a protein.
b AAs and c MW represent, respectively, amino acids and molecular weight.
d N/A indicates that the gene symbol for the corresponding protein is not available.
Accession No.	Protein Description	Gene Symbol	Sum PEP Score	Coverage [%]	# PSMsa	# Unique Peptides	# AAsb	MWc [kDa]
Q9C0C9	(E3-independent) E2 ubiquitin-conjugating enzyme	UBE2O	69.13	13	35	12	1292	141.2
Q8TDZ2	[F-actin]-monooxygenase MICAL1	MICAL1	146.718	25	95	28	1067	117.8
O94851	[F-actin]-monooxygenase MICAL2	MICAL2	42.634	12	22	9	1124	126.6
Q7RTP6	[F-actin]-monooxygenase MICAL3	MICAL3	55.038	8	32	11	2002	224.2
P54922	[Protein ADP-ribosylarginine] hydrolase	ADPRH	6.201	8	2	2	357	39.5
Q15118	[Pyruvate dehydrogenase (acetyl-transferring)] kinase isozyme 1, mitochondrial	PDK1	19.091	8	10	3	436	49.2
Q9P0J1	[Pyruvate dehydrogenase [acetyl-transferring]]-phosphatase 1, mitochondrial	PDP1	55.348	22	35	10	537	61
Q9BV57	1,2-dihydroxy-3-keto-5-methylthiopentene dioxygenase	ADI1	40.49	59	36	8	179	21.5
Q04446	1,4-alpha-glucan-branching enzyme	GBE1	161.276	44	109	29	702	80.4
P61604	10 kDa heat shock protein, mitochondrial	HSPE1	160.821	93	206	24	102	10.9
Q15029	116 kDa U5 small nuclear ribonucleoprotein component	EFTUD2	299.506	51	179	43	972	109.4
A6NJ78	12S rRNA N4-methylcytidine (m4C) methyltransferase	METTL15	14.57	11	5	3	407	46.1
Q9NRX4	14 kDa phosphohistidine phosphatase	PHPT1	37.623	39	53	8	125	13.8
P31946	14-3-3 protein beta/alpha	YWHAB	283.785	71	329	13	246	28.1
P62258	14-3-3 protein epsilon	YWHAE	357.692	83	534	27	255	29.2
Q04917	14-3-3 protein eta	YWHAH	222.955	68	243	17	246	28.2
P61981	14-3-3 protein gamma	YWHAG	246.518	70	294	15	247	28.3
P31947	14-3-3 protein sigma	SFN	213.175	73	225	18	248	27.8
P27348	14-3-3 protein theta	YWHAQ	253.04	76	241	21	245	27.7
P63104	14-3-3 protein zeta/delta	YWHAZ	336.935	83	353	26	245	27.7
Q9C0C2	182 kDa tankyrase-1-binding protein	TNKS1BP1	402.629	39	242	63	1729	181.7
Q8WTS1	1-acylglycerol-3-phosphate O-acyltransferase ABHD5	ABHD5	12.128	8	7	2	349	39.1
Q99943	1-acyl-sn-glycerol-3-phosphate acyltransferase alpha	AGPAT1	16.951	16	8	3	283	31.7
Q9NUQ2	1-acyl-sn-glycerol-3-phosphate acyltransferase epsilon	AGPAT5	7.388	7	4	2	364	42
Q9NRZ7	1-acyl-sn-glycerol-3-phosphate acyltransferase gamma	AGPAT3	14.465	8	8	3	376	43.4
Q9Y2I7	1-phosphatidylinositol 3-phosphate 5-kinase	PIKFYVE	18.262	4	7	6	2098	237
Q9NQ66	1-phosphatidylinositol 4,5-bisphosphate phosphodiesterase beta-1	PLCB1	10.312	2	6	3	1216	138.5
Q01970	1-phosphatidylinositol 4,5-bisphosphate phosphodiesterase beta-3	PLCB3	118.123	25	71	26	1234	138.7
Q15147	1-phosphatidylinositol 4,5-bisphosphate phosphodiesterase beta-4	PLCB4	13.912	3	8	4	1175	134.4
P51178	1-phosphatidylinositol 4,5-bisphosphate phosphodiesterase delta-1	PLCD1	54.586	14	34	9	756	85.6
Q4KWH8	1-phosphatidylinositol 4,5-bisphosphate phosphodiesterase eta-1	PLCH1	5.455	0	16	1	1693	189.1
P19174	1-phosphatidylinositol 4,5-bisphosphate phosphodiesterase gamma-1	PLCG1	82.408	19	51	19	1290	148.4
Q9BZG8	2-(3-amino-3-carboxypropyl)histidine synthase subunit 1	DPH1	5.599	5	2	2	443	48.8
Q9BQC3	2-(3-amino-3-carboxypropyl)histidine synthase subunit 2	DPH2	4.72	6	2	2	489	52.1
P09543	2',3'-cyclic-nucleotide 3'-phosphodiesterase	CNP	71.415	39	43	15	421	47.5
Q16698	2,4-dienoyl-CoA reductase [(3E)-enoyl-CoA-producing], mitochondrial	DECR1	131.839	52	92	17	335	36
Q6L8Q7	2',5'-phosphodiesterase 12	PDE12	44.718	16	30	9	609	67.3
Q05823	2-5A-dependent ribonuclease	RNASEL	10.33	4	6	3	741	83.5
Q99460	26S proteasome non-ATPase regulatory subunit 1	PSMD1	245.887	41	186	34	953	105.8
O75832	26S proteasome non-ATPase regulatory subunit 10	PSMD10	62.232	42	47	9	226	24.4
O00231	26S proteasome non-ATPase regulatory subunit 11	PSMD11	246.12	63	163	31	422	47.4
O00232	26S proteasome non-ATPase regulatory subunit 12	PSMD12	224.19	57	151	31	456	52.9
Q9UNM6	26S proteasome non-ATPase regulatory subunit 13	PSMD13	127.639	46	91	19	376	42.9
O00487	26S proteasome non-ATPase regulatory subunit 14	PSMD14	110.491	52	96	14	310	34.6
Q13200	26S proteasome non-ATPase regulatory subunit 2	PSMD2	334.272	47	245	48	908	100.1
O43242	26S proteasome non-ATPase regulatory subunit 3	PSMD3	196.947	50	129	34	534	60.9
P55036	26S proteasome non-ATPase regulatory subunit 4	PSMD4	162.823	48	108	15	377	40.7
Q16401	26S proteasome non-ATPase regulatory subunit 5	PSMD5	127.423	40	86	17	504	56.2
Q15008	26S proteasome non-ATPase regulatory subunit 6	PSMD6	123.812	44	100	23	389	45.5
P51665	26S proteasome non-ATPase regulatory subunit 7	PSMD7	77.884	44	49	11	324	37
P48556	26S proteasome non-ATPase regulatory subunit 8	PSMD8	61.495	37	43	13	350	39.6
O00233	26S proteasome non-ATPase regulatory subunit 9	PSMD9	70.346	42	53	10	223	24.7
P62333	26S proteasome regulatory subunit 10B	PSMC6	258.612	77	231	36	389	44.1
P62191	26S proteasome regulatory subunit 4	PSMC1	231.628	65	199	33	440	49.2
P17980	26S proteasome regulatory subunit 6A	PSMC3	468.083	71	364	41	439	49.2
P43686	26S proteasome regulatory subunit 6B	PSMC4	268.493	67	183	34	418	47.3
P35998	26S proteasome regulatory subunit 7	PSMC2	314.454	73	234	41	433	48.6
P62195	26S proteasome regulatory subunit 8	PSMC5	346.326	80	254	42	406	45.6
Q13442	28 kDa heat- and acid-stable phosphoprotein	PDAP1	115.708	59	82	13	181	20.6
P82664	28S ribosomal protein S10, mitochondrial	MRPS10	30.582	26	17	4	201	23
P82912	28S ribosomal protein S11, mitochondrial	MRPS11	12.589	20	8	3	194	20.6
O60783	28S ribosomal protein S14, mitochondrial	MRPS14	7.273	12	4	1	128	15.1
Q9Y2R5	28S ribosomal protein S17, mitochondrial	MRPS17	6.766	7	6	1	130	14.5
Q9Y399	28S ribosomal protein S2, mitochondrial	MRPS2	6.114	5	7	2	296	33.2
P82921	28S ribosomal protein S21, mitochondrial	MRPS21	10.847	14	5	1	87	10.7
P82650	28S ribosomal protein S22, mitochondrial	MRPS22	84.097	40	64	16	360	41.3
Q9Y3D9	28S ribosomal protein S23, mitochondrial	MRPS23	35.481	36	24	8	190	21.8
P82663	28S ribosomal protein S25, mitochondrial	MRPS25	10.528	27	7	3	173	20.1
Q9BYN8	28S ribosomal protein S26, mitochondrial	MRPS26	49.967	49	34	9	205	24.2
Q92552	28S ribosomal protein S27, mitochondrial	MRPS27	43.996	26	25	9	414	47.6
Q9Y2Q9	28S ribosomal protein S28, mitochondrial	MRPS28	36.255	39	19	7	187	20.8
P51398	28S ribosomal protein S29, mitochondrial	DAP3	36.522	14	17	6	398	45.5
Q92665	28S ribosomal protein S31, mitochondrial	MRPS31	78.72	37	41	12	395	45.3
Q9Y291	28S ribosomal protein S33, mitochondrial	MRPS33	5.898	8	4	1	106	12.6
P82930	28S ribosomal protein S34, mitochondrial	MRPS34	10.741	12	16	4	218	25.6
P82673	28S ribosomal protein S35, mitochondrial	MRPS35	37.918	20	21	4	323	36.8
P82909	28S ribosomal protein S36, mitochondrial	MRPS36	67.987	65	44	6	103	11.5
P82675	28S ribosomal protein S5, mitochondrial	MRPS5	8.31	7	3	3	430	48
P82932	28S ribosomal protein S6, mitochondrial	MRPS6	9.114	16	7	2	125	14.2
Q9Y2R9	28S ribosomal protein S7, mitochondrial	MRPS7	15.471	15	7	3	242	28.1
P82933	28S ribosomal protein S9, mitochondrial	MRPS9	14.389	11	10	4	396	45.8
Q96P11	28S rRNA (cytosine-C(5))-methyltransferase	NSUN5	4.471	4	2	1	429	46.7
O75600	2-amino-3-ketobutyrate coenzyme A ligase, mitochondrial	GCAT	9.906	7	4	2	419	45.3
Q96SZ5	2-aminoethanethiol dioxygenase	ADO	18.318	17	12	5	270	29.7
O43598	2'-deoxynucleoside 5'-phosphate N-hydrolase 1	DNPH1	20.832	21	13	4	174	19.1
Q9UJ83	2-hydroxyacyl-CoA lyase 1	HACL1	25.615	12	12	6	578	63.7
A1L0T0	2-hydroxyacyl-CoA lyase 2	ILVBL	96.962	37	34	13	632	67.8
P52758	2-iminobutanoate/2-iminopropanoate deaminase	RIDA	61.414	65	55	8	137	14.5
Q5HYK3	2-methoxy-6-polyprenyl-1,4-benzoquinol methylase, mitochondrial	COQ5	12.081	10	3	2	327	37.1
Q02218	2-oxoglutarate dehydrogenase, mitochondrial	OGDH	164.317	34	99	33	1023	115.9
P12694	2-oxoisovalerate dehydrogenase subunit alpha, mitochondrial	BCKDHA	14.157	6	6	2	445	50.4
O95861	3'(2'),5'-bisphosphate nucleotidase 1	BPNT1	70.705	38	49	10	308	33.4
Q9H6S0	3'-5' RNA helicase YTHDC2	YTHDC2	20.151	6	8	6	1430	160.1
Q9BYD6	39S ribosomal protein L1, mitochondrial	MRPL1	70.378	41	43	11	325	36.9
Q9Y3B7	39S ribosomal protein L11, mitochondrial	MRPL11	47.008	56	37	9	192	20.7
P52815	39S ribosomal protein L12, mitochondrial	MRPL12	82.737	48	80	10	198	21.3
Q9BYD1	39S ribosomal protein L13, mitochondrial	MRPL13	35.083	38	25	6	178	20.7
Q6P1L8	39S ribosomal protein L14, mitochondrial	MRPL14	4.213	7	3	1	145	15.9
Q9P015	39S ribosomal protein L15, mitochondrial	MRPL15	35.391	27	16	8	296	33.4
Q9NX20	39S ribosomal protein L16, mitochondrial	MRPL16	27.866	31	21	8	251	28.4
Q9NRX2	39S ribosomal protein L17, mitochondrial	MRPL17	18.994	30	15	6	175	20
Q9H0U6	39S ribosomal protein L18, mitochondrial	MRPL18	3.97	6	3	1	180	20.6
P49406	39S ribosomal protein L19, mitochondrial	MRPL19	12.258	14	14	4	292	33.5
Q5T653	39S ribosomal protein L2, mitochondrial	MRPL2	3.86	4	1	1	305	33.3
Q9BYC9	39S ribosomal protein L20, mitochondrial	MRPL20	6.466	13	4	2	149	17.4
Q7Z2W9	39S ribosomal protein L21, mitochondrial	MRPL21	7.526	14	4	2	205	22.8
Q16540	39S ribosomal protein L23, mitochondrial	MRPL23	10.239	27	4	2	153	17.8
Q96A35	39S ribosomal protein L24, mitochondrial	MRPL24	16.996	28	13	4	216	24.9
Q9P0M9	39S ribosomal protein L27, mitochondrial	MRPL27	23.279	28	9	3	148	16.1
Q13084	39S ribosomal protein L28, mitochondrial	MRPL28	18.154	27	11	6	256	30.1
P09001	39S ribosomal protein L3, mitochondrial	MRPL3	10.033	7	10	3	348	38.6
Q9BZE1	39S ribosomal protein L37, mitochondrial	MRPL37	32.003	22	13	8	423	48.1
Q96DV4	39S ribosomal protein L38, mitochondrial	MRPL38	14.904	11	8	3	380	44.6
Q9NYK5	39S ribosomal protein L39, mitochondrial	MRPL39	69.418	36	41	11	338	38.7
Q9BYD3	39S ribosomal protein L4, mitochondrial	MRPL4	13.744	13	7	3	311	34.9
Q9NQ50	39S ribosomal protein L40, mitochondrial	MRPL40	42.461	33	32	7	206	24.5
Q8IXM3	39S ribosomal protein L41, mitochondrial	MRPL41	25.83	36	17	4	137	15.4
Q9Y6G3	39S ribosomal protein L42, mitochondrial	MRPL42	5.635	15	1	1	142	16.7
Q8N983	39S ribosomal protein L43, mitochondrial	MRPL43	22.946	19	17	4	215	23.4
Q9H9J2	39S ribosomal protein L44, mitochondrial	MRPL44	36.539	23	18	7	332	37.5
Q9BRJ2	39S ribosomal protein L45, mitochondrial	MRPL45	27.783	21	21	7	306	35.3
Q9H2W6	39S ribosomal protein L46, mitochondrial	MRPL46	51.295	40	31	9	279	31.7
Q9HD33	39S ribosomal protein L47, mitochondrial	MRPL47	9.91	13	5	3	250	29.4
Q96GC5	39S ribosomal protein L48, mitochondrial	MRPL48	27.195	25	17	5	212	23.9
Q13405	39S ribosomal protein L49, mitochondrial	MRPL49	37.055	35	20	7	166	19.2
Q8N5N7	39S ribosomal protein L50, mitochondrial	MRPL50	55.656	65	22	8	158	18.3
Q4U2R6	39S ribosomal protein L51, mitochondrial	MRPL51	4.306	9	3	1	128	15.1
Q86TS9	39S ribosomal protein L52, mitochondrial	MRPL52	34.538	61	13	4	123	13.7
Q96EL3	39S ribosomal protein L53, mitochondrial	MRPL53	12.785	29	12	3	112	12.1
Q7Z7F7	39S ribosomal protein L55, mitochondrial	MRPL55	24.066	30	13	4	128	15.1
Q9BYD2	39S ribosomal protein L9, mitochondrial	MRPL9	16.443	27	11	5	267	30.2
Q9NVS2	39S ribosomal protein S18a, mitochondrial	MRPS18A	3.835	15	4	2	196	22.2
Q9NP92	39S ribosomal protein S30, mitochondrial	MRPS30	11.943	8	6	3	439	50.3
Q15125	3-beta-hydroxysteroid-Delta(8),Delta(7)-isomerase	EBP	4.184	7	3	1	230	26.3
P04035	3-hydroxy-3-methylglutaryl-coenzyme A reductase	HMGCR	7.431	2	4	1	888	97.4
Q99714	3-hydroxyacyl-CoA dehydrogenase type-2	HSD17B10	185.37	81	119	16	261	26.9
Q9BUT1	3-hydroxybutyrate dehydrogenase type 2	BDH2	56.313	31	40	9	245	26.7
P31937	3-hydroxyisobutyrate dehydrogenase, mitochondrial	HIBADH	133.559	51	69	14	336	35.3
Q6NVY1	3-hydroxyisobutyryl-CoA hydrolase, mitochondrial	HIBCH	78.173	33	58	14	386	43.5
P42765	3-ketoacyl-CoA thiolase, mitochondrial	ACAA2	243.306	55	146	24	397	41.9
P09110	3-ketoacyl-CoA thiolase, peroxisomal	ACAA1	157.93	53	93	18	424	44.3
Q06136	3-ketodihydrosphingosine reductase	KDSR	14.446	11	9	3	332	36.2
P25325	3-mercaptopyruvate sulfurtransferase	MPST	79.222	55	43	16	297	33.2
Q9NWU1	3-oxoacyl-[acyl-carrier-protein] synthase, mitochondrial	OXSM	13.316	9	6	3	459	48.8
O15530	3-phosphoinositide-dependent protein kinase 1	PDPK1	27.044	15	20	8	556	63.1
P23610	40-kDa huntingtin-associated protein	F8A1	4.382	5	4	2	371	39.1
P46783	40S ribosomal protein S10	RPS10	149.806	82	148	25	165	18.9
P62280	40S ribosomal protein S11	RPS11	99.66	59	82	19	158	18.4
P25398	40S ribosomal protein S12	RPS12	87.297	77	81	14	132	14.5
P62277	40S ribosomal protein S13	RPS13	100.316	73	96	21	151	17.2
P62263	40S ribosomal protein S14	RPS14	111.258	50	94	10	151	16.3
P62841	40S ribosomal protein S15	RPS15	22.679	22	20	3	145	17
P62244	40S ribosomal protein S15a	RPS15A	69.698	63	71	13	130	14.8
P62249	40S ribosomal protein S16	RPS16	91.61	67	83	17	146	16.4
P08708	40S ribosomal protein S17	RPS17	206.087	81	154	22	135	15.5
P62269	40S ribosomal protein S18	RPS18	102.059	72	89	21	152	17.7
P39019	40S ribosomal protein S19	RPS19	123.535	72	131	20	145	16.1
P15880	40S ribosomal protein S2	RPS2	109.612	47	98	18	293	31.3
P60866	40S ribosomal protein S20	RPS20	56.2	47	55	9	119	13.4
P63220	40S ribosomal protein S21	RPS21	83.938	65	116	9	83	9.1
P62266	40S ribosomal protein S23	RPS23	73.214	62	47	11	143	15.8
P62847	40S ribosomal protein S24	RPS24	77.298	46	68	8	133	15.4
P62851	40S ribosomal protein S25	RPS25	69.579	60	63	14	125	13.7
P62854	40S ribosomal protein S26	RPS26	48.265	46	32	7	115	13
Q71UM5	40S ribosomal protein S27-like	RPS27L	36.686	43	31	6	84	9.5
P62857	40S ribosomal protein S28	RPS28	76.61	68	54	11	69	7.8
P62273	40S ribosomal protein S29	RPS29	10.105	38	10	3	56	6.7
P23396	40S ribosomal protein S3	RPS3	232.859	88	211	32	243	26.7
P62861	40S ribosomal protein S30	FAU	22.547	20	23	4	59	6.6
P61247	40S ribosomal protein S3a	RPS3A	214.37	71	184	34	264	29.9
P62701	40S ribosomal protein S4, X isoform	RPS4X	187.889	83	163	24	263	29.6
P22090	40S ribosomal protein S4, Y isoform 1	RPS4Y1	85.77	58	79	8	263	29.4
P46782	40S ribosomal protein S5	RPS5	65.253	47	53	12	204	22.9
P62753	40S ribosomal protein S6	RPS6	172.742	55	126	23	249	28.7
P62081	40S ribosomal protein S7	RPS7	198.734	87	156	26	194	22.1
P62241	40S ribosomal protein S8	RPS8	119.073	42	85	15	208	24.2
P46781	40S ribosomal protein S9	RPS9	117.76	67	115	25	194	22.6
P08865	40S ribosomal protein SA	RPSA	170.518	63	135	19	295	32.8
Q9BRK5	45 kDa calcium-binding protein	SDF4	177.762	54	123	22	362	41.8
P08195	4F2 cell-surface antigen heavy chain	SLC3A2	194.965	38	102	24	630	68
Q9NVE7	4'-phosphopantetheine phosphatase	PANK4	33.803	13	15	7	773	85.9
P49189	4-trimethylaminobutyraldehyde dehydrogenase	ALDH9A1	171.821	46	154	26	494	53.8
Q8TCD5	5'(3')-deoxyribonucleotidase, cytosolic type	NT5C	14.694	26	9	4	201	23.4
Q8IV08	5'-3' exonuclease PLD3	PLD3	35.891	14	21	6	490	54.7
Q8IZH2	5'-3' exoribonuclease 1	XRN1	40.972	8	29	12	1706	194
Q9H0D6	5'-3' exoribonuclease 2	XRN2	132.401	27	71	26	950	108.5
Q00013	55 kDa erythrocyte membrane protein	MPP1	24.572	16	16	6	466	52.3
Q13131	5'-AMP-activated protein kinase catalytic subunit alpha-1	PRKAA1	53.984	23	36	11	559	64
Q9Y478	5'-AMP-activated protein kinase subunit beta-1	PRKAB1	46.541	38	31	6	270	30.4
O43741	5'-AMP-activated protein kinase subunit beta-2	PRKAB2	33.267	31	20	4	272	30.3
P54619	5'-AMP-activated protein kinase subunit gamma-1	PRKAG1	22.237	21	12	6	331	37.6
Q9H6S1	5-azacytidine-induced protein 2	AZI2	14.329	10	7	4	392	44.9
Q7Z4H3	5'-deoxynucleotidase HDDC2	HDDC2	26.43	46	15	6	204	23.4
P21589	5'-nucleotidase	NT5E	285.088	49	208	30	574	63.3
Q5TFE4	5'-nucleotidase domain-containing protein 1	NT5DC1	27.965	12	18	4	455	51.8
Q9H857	5'-nucleotidase domain-containing protein 2	NT5DC2	19.227	12	14	5	520	60.7
O14841	5-oxoprolinase	OPLAH	34.33	9	18	8	1288	137.4
Q8IUZ5	5-phosphohydroxy-L-lysine phospho-lyase	PHYKPL	4.621	4	4	2	450	49.7
P10809	60 kDa heat shock protein, mitochondrial	HSPD1	861.561	89	905	72	573	61
P10155	60 kDa SS-A/Ro ribonucleoprotein	RO60	123.716	40	86	21	538	60.6
P05388	60S acidic ribosomal protein P0	RPLP0	227.895	59	163	21	317	34.3
P05386	60S acidic ribosomal protein P1	RPLP1	64.468	96	71	4	114	11.5
P05387	60S acidic ribosomal protein P2	RPLP2	159.27	98	117	10	115	11.7
Q96D46	60S ribosomal export protein NMD3	NMD3	10.176	7	6	2	503	57.6
P27635	60S ribosomal protein L10	RPL10	113.147	59	92	19	214	24.6
P62906	60S ribosomal protein L10a	RPL10A	116.966	51	92	16	217	24.8
P62913	60S ribosomal protein L11	RPL11	66.788	45	83	12	178	20.2
P30050	60S ribosomal protein L12	RPL12	60.554	49	80	12	165	17.8
P26373	60S ribosomal protein L13	RPL13	132.384	63	109	25	211	24.2
P40429	60S ribosomal protein L13a	RPL13A	51.237	42	55	12	203	23.6
P50914	60S ribosomal protein L14	RPL14	95.003	60	74	19	215	23.4
P61313	60S ribosomal protein L15	RPL15	47.221	41	36	11	204	24.1
P18621	60S ribosomal protein L17	RPL17	107.787	52	87	12	184	21.4
Q07020	60S ribosomal protein L18	RPL18	48.453	51	34	9	188	21.6
Q02543	60S ribosomal protein L18a	RPL18A	57.124	43	51	14	176	20.7
P84098	60S ribosomal protein L19	RPL19	120.964	60	121	22	196	23.5
P46778	60S ribosomal protein L21	RPL21	81.927	64	89	17	160	18.6
P35268	60S ribosomal protein L22	RPL22	81.772	70	68	8	128	14.8
Q6P5R6	60S ribosomal protein L22-like 1	RPL22L1	23.419	46	25	3	122	14.6
P62829	60S ribosomal protein L23	RPL23	114.686	65	66	12	140	14.9
P62750	60S ribosomal protein L23a	RPL23A	113.725	62	97	16	156	17.7
P83731	60S ribosomal protein L24	RPL24	81.298	62	74	17	157	17.8
P61254	60S ribosomal protein L26	RPL26	78.458	54	73	3	145	17.2
Q9UNX3	60S ribosomal protein L26-like 1	RPL26L1	71.914	46	71	1	145	17.2
P61353	60S ribosomal protein L27	RPL27	59.917	67	53	13	136	15.8
P46776	60S ribosomal protein L27a	RPL27A	46.98	40	38	7	148	16.6
P46779	60S ribosomal protein L28	RPL28	82.174	63	69	15	137	15.7
P47914	60S ribosomal protein L29	RPL29	31.5	36	34	7	159	17.7
P39023	60S ribosomal protein L3	RPL3	216.837	59	187	32	403	46.1
P62888	60S ribosomal protein L30	RPL30	97.318	71	75	14	115	12.8
P62899	60S ribosomal protein L31	RPL31	71.689	69	69	15	125	14.5
P62910	60S ribosomal protein L32	RPL32	53.503	55	54	9	135	15.9
P49207	60S ribosomal protein L34	RPL34	53.104	38	47	10	117	13.3
P42766	60S ribosomal protein L35	RPL35	49.887	51	34	11	123	14.5
P18077	60S ribosomal protein L35a	RPL35A	53.169	67	56	13	110	12.5
Q9Y3U8	60S ribosomal protein L36	RPL36	41.738	32	32	7	105	12.2
P83881	60S ribosomal protein L36a	RPL36A	28.642	32	21	3	106	12.4
Q969Q0	60S ribosomal protein L36a-like	RPL36AL	24.16	32	18	2	106	12.5
P61927	60S ribosomal protein L37	RPL37	9.566	36	14	4	97	11.1
P61513	60S ribosomal protein L37a	RPL37A	22.071	46	15	4	92	10.3
P63173	60S ribosomal protein L38	RPL38	83.31	59	73	9	70	8.2
P36578	60S ribosomal protein L4	RPL4	171.997	56	118	31	427	47.7
P46777	60S ribosomal protein L5	RPL5	143.016	65	123	25	297	34.3
Q02878	60S ribosomal protein L6	RPL6	97.435	38	86	18	288	32.7
P18124	60S ribosomal protein L7	RPL7	84.733	50	66	17	248	29.2
P62424	60S ribosomal protein L7a	RPL7A	135.84	59	118	27	266	30
Q6DKI1	60S ribosomal protein L7-like 1	RPL7L1	11.158	12	4	2	255	29.7
P62917	60S ribosomal protein L8	RPL8	112.721	43	112	23	257	28
P32969	60S ribosomal protein L9	RPL9	56.356	42	46	11	192	21.9
Q9Y221	60S ribosome subunit biogenesis protein NIP7 homolog	NIP7	13.037	23	7	3	180	20.4
O60825	6-phosphofructo-2-kinase/fructose-2,6-bisphosphatase 2	PFKFB2	3.88	3	1	1	505	58.4
Q16875	6-phosphofructo-2-kinase/fructose-2,6-bisphosphatase 3	PFKFB3	6.124	5	4	2	520	59.6
P52209	6-phosphogluconate dehydrogenase, decarboxylating	PGD	272.348	48	239	34	483	53.1
O95336	6-phosphogluconolactonase	PGLS	146.144	53	78	12	258	27.5
Q03393	6-pyruvoyl tetrahydrobiopterin synthase	PTS	19.036	23	17	4	145	16.4
P36639	7,8-dihydro-8-oxoguanine triphosphatase	NUDT1	12.707	12	7	2	197	22.5
P08253	72 kDa type IV collagenase	MMP2	203.936	42	163	29	660	73.8
Q9UBM7	7-dehydrocholesterol reductase	DHCR7	6.205	3	6	2	475	54.5
Q969T7	7-methylguanosine phosphate-specific 5'-nucleotidase	NT5C3B	4.058	4	2	1	300	34.4
Q7L2J0	7SK snRNA methylphosphate capping enzyme	MEPCE	5.191	3	2	2	689	74.3
Q6ZVK8	8-oxo-dGDP phosphatase NUDT18	NUDT18	7.466	4	3	1	323	35.5
Q9UHI8	A disintegrin and metalloproteinase with thrombospondin motifs 1	ADAMTS1	15.471	3	12	2	967	105.3
Q76LX8	A disintegrin and metalloproteinase with thrombospondin motifs 13	ADAMTS13	3.897	1	1	1	1427	153.5
O95450	A disintegrin and metalloproteinase with thrombospondin motifs 2	ADAMTS2	11.67	2	8	2	1211	134.7
O94911	ABC-type organic anion transporter ABCA8	ABCA8	13.532	4	7	5	1621	183.6
Q8IZP0	Abl interactor 1	ABI1	79.808	22	60	9	508	55
Q9NYB9	Abl interactor 2	ABI2	41.441	18	32	5	513	55.6
Q8IZT6	Abnormal spindle-like microcephaly-associated protein	ASPM	4.533	0	12	1	3477	409.5
Q96K21	Abscission/NoCut checkpoint regulator	ZFYVE19	9.681	12	12	3	471	51.5
Q86V21	Acetoacetyl-CoA synthetase	AACS	24.29	11	15	6	672	75.1
Q9BWD1	Acetyl-CoA acetyltransferase, cytosolic	ACAT2	142.676	50	85	16	397	41.3
P24752	Acetyl-CoA acetyltransferase, mitochondrial	ACAT1	231.332	57	180	26	427	45.2
Q13085	Acetyl-CoA carboxylase 1	ACACA	213.7	17	126	38	2346	265.4
Q9NR19	Acetyl-coenzyme A synthetase, cytoplasmic	ACSS2	30.484	11	19	7	701	78.5
O00400	Acetyl-coenzyme A transporter 1	SLC33A1	3.862	4	5	2	549	60.9
Q13510	Acid ceramidase	ASAH1	58.588	28	39	11	395	44.6
Q92484	Acid sphingomyelinase-like phosphodiesterase 3a	SMPDL3A	22.467	9	16	5	453	51.2
O43427	Acidic fibroblast growth factor intracellular-binding protein	FIBP	11.692	11	7	3	364	41.9
P39687	Acidic leucine-rich nuclear phosphoprotein 32 family member A	ANP32A	70.727	41	51	9	249	28.6
Q92688	Acidic leucine-rich nuclear phosphoprotein 32 family member B	ANP32B	81.531	31	58	7	251	28.8
Q9BTT0	Acidic leucine-rich nuclear phosphoprotein 32 family member E	ANP32E	64.727	31	29	7	268	30.7
Q99798	Aconitate hydratase, mitochondrial	ACO2	318.613	49	221	40	780	85.4
Q8N556	Actin filament-associated protein 1	AFAP1	12.122	5	6	4	730	80.7
P68032	Actin, alpha cardiac muscle 1	ACTC1	550.416	68	1926	1	377	42
P60709	Actin, cytoplasmic 1	ACTB	760.442	73	2621	19	375	41.7
P63267	Actin, gamma-enteric smooth muscle	ACTG2	541.546	68	1874	1	376	41.9
O14639	Actin-binding LIM protein 1	ABLIM1	4.676	2	1	1	778	87.6
O94929	Actin-binding LIM protein 3	ABLIM3	13.265	4	7	3	683	77.8
Q86TU7	Actin-histidine N-methyltransferase	SETD3	26.824	12	13	4	594	67.2
O96019	Actin-like protein 6A	ACTL6A	71.694	29	41	13	429	47.4
Q9NZ32	Actin-related protein 10	ACTR10	38.419	18	28	7	417	46.3
P61160	Actin-related protein 2	ACTR2	225.255	53	180	28	394	44.7
Q92747	Actin-related protein 2/3 complex subunit 1A	ARPC1A	16.306	12	13	4	370	41.5
O15143	Actin-related protein 2/3 complex subunit 1B	ARPC1B	70.709	40	59	16	372	40.9
O15144	Actin-related protein 2/3 complex subunit 2	ARPC2	139.195	57	111	21	300	34.3
O15145	Actin-related protein 2/3 complex subunit 3	ARPC3	113.1	55	107	16	178	20.5
P59998	Actin-related protein 2/3 complex subunit 4	ARPC4	80.175	57	71	15	168	19.7
O15511	Actin-related protein 2/3 complex subunit 5	ARPC5	97.97	82	94	12	151	16.3
Q9BPX5	Actin-related protein 2/3 complex subunit 5-like protein	ARPC5L	101.341	77	61	12	153	16.9
P61158	Actin-related protein 3	ACTR3	244.348	66	178	31	418	47.3
Q8TDG2	Actin-related protein T1	ACTRT1	4.347	3	4	1	376	41.7
P53999	Activated RNA polymerase II transcriptional coactivator p15	SUB1	95.452	70	91	17	127	14.4
Q15650	Activating signal cointegrator 1	TRIP4	26.803	17	16	8	581	66.1
Q8N9N2	Activating signal cointegrator 1 complex subunit 1	ASCC1	17.172	14	10	6	400	45.5
Q9H1I8	Activating signal cointegrator 1 complex subunit 2	ASCC2	25.735	15	12	7	757	86.3
Q8N3C0	Activating signal cointegrator 1 complex subunit 3	ASCC3	90.706	12	67	23	2202	251.3
Q6VMQ6	Activating transcription factor 7-interacting protein 1	ATF7IP	15.575	5	9	4	1270	136.3
O95433	Activator of 90 kDa heat shock protein ATPase homolog 1	AHSA1	87.785	46	59	14	338	38.3
Q12979	Active breakpoint cluster region-related protein	ABR	69.362	20	33	13	859	97.5
Q9H2P0	Activity-dependent neuroprotector homeobox protein	ADNP	16.589	8	9	7	1102	123.5
O14561	Acyl carrier protein, mitochondrial	NDUFAB1	22.764	24	18	4	156	17.4
P13798	Acylamino-acid-releasing enzyme	APEH	128.698	35	98	24	732	81.2
O60427	Acyl-CoA (8-3)-desaturase	FADS1	20.964	12	7	4	444	51.9
O95864	Acyl-CoA 6-desaturase	FADS2	16.665	7	8	4	444	52.2
Q6JQN1	Acyl-CoA dehydrogenase family member 10	ACAD10	4.184	2	1	1	1059	118.8
Q709F0	Acyl-CoA dehydrogenase family member 11	ACAD11	37.366	17	22	11	780	87.2
Q9H6R3	Acyl-CoA synthetase short-chain family member 3, mitochondrial	ACSS3	36.507	14	21	7	686	74.7
Q92604	Acyl-CoA:lysophosphatidylglycerol acyltransferase 1	LPGAT1	14.601	7	7	2	370	43.1
Q5T8D3	Acyl-CoA-binding domain-containing protein 5	ACBD5	35.468	16	23	9	534	60.1
Q9BR61	Acyl-CoA-binding domain-containing protein 6	ACBD6	37.451	24	21	5	282	31.1
P07108	Acyl-CoA-binding protein	DBI	109.884	95	103	10	87	10
Q86TX2	Acyl-coenzyme A thioesterase 1	ACOT1	68.736	30	42	11	421	46.2
Q8WXI4	Acyl-coenzyme A thioesterase 11	ACOT11	7.284	4	4	2	607	68.4
Q9NPJ3	Acyl-coenzyme A thioesterase 13	ACOT13	29.73	38	19	4	140	15
O14734	Acyl-coenzyme A thioesterase 8	ACOT8	23.269	19	11	4	319	35.9
Q9Y305	Acyl-coenzyme A thioesterase 9, mitochondrial	ACOT9	153.147	44	81	23	439	49.9
Q5T1C6	Acyl-coenzyme A thioesterase THEM4	THEM4	11.903	16	8	3	240	27.1
Q53H12	Acylglycerol kinase, mitochondrial	AGK	7.203	4	5	2	422	47.1
P07311	Acylphosphatase-1	ACYP1	17.613	57	9	5	99	11.3
P14621	Acylphosphatase-2	ACYP2	7.26	28	7	3	99	11.1
O75608	Acyl-protein thioesterase 1	LYPLA1	16.399	11	18	3	230	24.7
O95372	Acyl-protein thioesterase 2	LYPLA2	54.619	43	48	10	231	24.7
Q6P587	Acylpyruvase FAHD1, mitochondrial	FAHD1	46.061	35	34	6	224	24.8
Q6UY14	ADAMTS-like protein 4	ADAMTSL4	12.726	5	7	4	1074	116.5
P46108	Adapter molecule crk	CRK	156.442	56	103	21	304	33.8
Q8NC96	Adaptin ear-binding coat-associated protein 1	NECAP1	13.831	19	7	3	275	29.7
Q9NVZ3	Adaptin ear-binding coat-associated protein 2	NECAP2	50.773	45	31	10	263	28.3
P07741	Adenine phosphoribosyltransferase	APRT	73.114	57	68	13	180	19.6
P25054	Adenomatous polyposis coli protein	APC	4.168	1	1	1	2843	311.5
Q8TB61	Adenosine 3'-phospho 5'-phosphosulfate transporter 1	SLC35B2	22.044	7	15	4	432	47.5
Q9H1N7	Adenosine 3'-phospho 5'-phosphosulfate transporter 2	SLC35B3	4.376	5	2	2	401	44.6
P00813	Adenosine deaminase	ADA	31.082	20	25	7	363	40.7
Q6DHV7	Adenosine deaminase-like protein	ADAL	3.93	3	6	1	355	40.2
P55263	Adenosine kinase	ADK	58.902	34	48	15	362	40.5
P23526	Adenosylhomocysteinase	AHCY	207.669	46	168	24	432	47.7
Q96HN2	Adenosylhomocysteinase 3	AHCYL2	54.092	18	45	3	611	66.7
O60503	Adenylate cyclase type 9	ADCY9	13.222	3	5	4	1353	150.6
P54819	Adenylate kinase 2, mitochondrial	AK2	161.931	69	108	19	239	26.5
P27144	Adenylate kinase 4, mitochondrial	AK4	30.132	40	15	6	223	25.3
Q5TCS8	Adenylate kinase 9	AK9	3.841	1	3	1	1911	221.3
P00568	Adenylate kinase isoenzyme 1	AK1	181.199	85	159	19	194	21.6
Q9Y6K8	Adenylate kinase isoenzyme 5	AK5	75.609	28	49	15	562	63.3
Q9Y3D8	Adenylate kinase isoenzyme 6	AK6	22.72	21	13	3	172	20
P30566	Adenylosuccinate lyase	ADSL	88.244	29	51	15	484	54.9
Q8N142	Adenylosuccinate synthetase isozyme 1	ADSS1	9.066	8	4	2	457	50.2
P30520	Adenylosuccinate synthetase isozyme 2	ADSS2	106.429	39	68	17	456	50.1
Q01518	Adenylyl cyclase-associated protein 1	CAP1	410.031	69	391	44	475	51.9
P40123	Adenylyl cyclase-associated protein 2	CAP2	85.487	34	57	11	477	52.8
O95396	Adenylyltransferase and sulfurtransferase MOCS3	MOCS3	25.667	12	12	4	460	49.6
Q96PE1	Adhesion G protein-coupled receptor A2	ADGRA2	14.013	4	5	3	1338	142.6
P48960	Adhesion G protein-coupled receptor E5	ADGRE5	68.32	13	30	10	835	91.8
O95490	Adhesion G protein-coupled receptor L2	ADGRL2	22.949	5	13	5	1459	163.2
Q8IUX7	Adipocyte enhancer-binding protein 1	AEBP1	60.788	17	41	13	1158	130.8
Q9HDC9	Adipocyte plasma membrane-associated protein	APMAP	90.212	38	69	15	416	46.5
Q15847	Adipogenesis regulatory factor	ADIRF	68.771	95	60	8	76	7.9
P12235	ADP/ATP translocase 1	SLC25A4	101.037	41	81	1	298	33
P05141	ADP/ATP translocase 2	SLC25A5	145.532	54	137	7	298	32.8
P12236	ADP/ATP translocase 3	SLC25A6	142.898	56	115	6	298	32.8
Q9H0C2	ADP/ATP translocase 4	SLC25A31	37.032	12	34	1	315	35
Q9BRR6	ADP-dependent glucokinase	ADPGK	11.425	4	7	2	497	54.1
Q9NX46	ADP-ribose glycohydrolase ARH3	ADPRS	42.731	33	28	8	363	38.9
Q9BQ69	ADP-ribose glycohydrolase MACROD1	MACROD1	6.876	10	4	2	325	35.5
Q9BW91	ADP-ribose pyrophosphatase, mitochondrial	NUDT9	57.325	28	31	10	350	39.1
Q10588	ADP-ribosyl cyclase/cyclic ADP-ribose hydrolase 2	BST1	11.898	8	11	2	318	35.7
P61204	ADP-ribosylation factor 3	ARF3	32.249	38	22	3	181	20.6
P18085	ADP-ribosylation factor 4	ARF4	28.538	24	19	3	180	20.5
P84085	ADP-ribosylation factor 5	ARF5	37.404	34	22	4	180	20.5
P62330	ADP-ribosylation factor 6	ARF6	22.953	39	16	5	175	20.1
Q8N6T3	ADP-ribosylation factor GTPase-activating protein 1	ARFGAP1	84.241	41	52	15	406	44.6
Q8N6H7	ADP-ribosylation factor GTPase-activating protein 2	ARFGAP2	75.764	24	48	14	521	56.7
Q9NP61	ADP-ribosylation factor GTPase-activating protein 3	ARFGAP3	104.537	45	77	22	516	56.9
Q9UJY5	ADP-ribosylation factor-binding protein GGA1	GGA1	24.788	13	20	7	639	70.3
Q9UJY4	ADP-ribosylation factor-binding protein GGA2	GGA2	13.344	9	5	2	613	67.1
Q9NZ52	ADP-ribosylation factor-binding protein GGA3	GGA3	41.182	16	19	7	723	78.3
P40616	ADP-ribosylation factor-like protein 1	ARL1	36.638	50	13	7	181	20.4
P36404	ADP-ribosylation factor-like protein 2	ARL2	42.509	33	24	7	184	20.9
P36405	ADP-ribosylation factor-like protein 3	ARL3	65.508	54	36	12	182	20.4
Q9H0F7	ADP-ribosylation factor-like protein 6	ARL6	6.109	10	3	1	186	21.1
Q15041	ADP-ribosylation factor-like protein 6-interacting protein 1	ARL6IP1	4.78	7	9	1	203	23.3
Q66PJ3	ADP-ribosylation factor-like protein 6-interacting protein 4	ARL6IP4	11.081	4	5	1	421	44.9
Q96BM9	ADP-ribosylation factor-like protein 8A	ARL8A	37.622	34	25	3	186	21.4
Q9NVJ2	ADP-ribosylation factor-like protein 8B	ARL8B	32.354	30	21	3	186	21.5
Q9UKK9	ADP-sugar pyrophosphatase	NUDT5	84.091	41	61	14	219	24.3
P10109	Adrenodoxin, mitochondrial	FDX1	4.218	9	2	1	184	19.4
Q9UHB7	AF4/FMR2 family member 4	AFF4	5.104	3	6	4	1163	127.4
P55196	Afadin	AFDN	77.011	11	53	17	1824	206.7
P43652	Afamin	AFM	88.147	22	60	14	599	69
Q8WV93	AFG1-like ATPase	AFG1L	7.766	6	5	2	481	54.8
Q9Y4W6	AFG3-like protein 2	AFG3L2	159.854	35	119	31	797	88.5
O43488	Aflatoxin B1 aldehyde reductase member 2	AKR7A2	78.609	29	52	13	359	39.6
Q6ULP2	Aftiphilin	AFTPH	10.773	3	6	2	936	102.1
Q9BSE5	Agmatinase, mitochondrial	AGMAT	6.927	17	3	3	352	37.6
O00468	Agrin	AGRN	76.916	10	58	19	2068	217.2
O00170	AH receptor-interacting protein	AIP	84.549	49	54	14	330	37.6
Q92667	A-kinase anchor protein 1, mitochondrial	AKAP1	6.306	3	4	2	903	97.3
O43572	A-kinase anchor protein 10, mitochondrial	AKAP10	18.843	10	7	4	662	73.8
Q9UKA4	A-kinase anchor protein 11	AKAP11	15.56	2	7	3	1901	210.4
Q02952	A-kinase anchor protein 12	AKAP12	380.908	35	239	63	1782	191.4
Q12802	A-kinase anchor protein 13	AKAP13	123.177	12	68	24	2813	307.4
Q02040	A-kinase anchor protein 17A	AKAP17A	12.455	6	6	4	695	80.7
Q9Y2D5	A-kinase anchor protein 2	AKAP2	242.711	44	165	37	859	94.6
O43823	A-kinase anchor protein 8	AKAP8	50.856	18	28	9	692	76.1
Q9ULX6	A-kinase anchor protein 8-like	AKAP8L	25.949	13	18	7	646	71.6
Q99996	A-kinase anchor protein 9	AKAP9	256.276	17	146	59	3907	452.7
Q9NRG9	Aladin	AAAS	7.473	5	5	2	546	59.5
P49588	Alanine--tRNA ligase, cytoplasmic	AARS1	476.839	54	383	63	968	106.7
Q5JTZ9	Alanine--tRNA ligase, mitochondrial	AARS2	80.267	28	50	18	985	107.3
Q9BTE6	Alanyl-tRNA editing protein Aarsd1	AARSD1	64.935	34	36	10	412	45.5
P02768	Albumin	ALB	290.212	56	386	43	609	69.3
P11766	Alcohol dehydrogenase class-3	ADH5	193.142	39	173	20	374	39.7
P47895	Aldehyde dehydrogenase family 1 member A3	ALDH1A3	131.38	39	79	21	512	56.1
Q8IZ83	Aldehyde dehydrogenase family 16 member A1	ALDH16A1	33.82	7	22	7	802	85.1
P51648	Aldehyde dehydrogenase family 3 member A2	ALDH3A2	19.778	11	7	4	485	54.8
P30837	Aldehyde dehydrogenase X, mitochondrial	ALDH1B1	143.2	44	91	19	517	57.2
P30838	Aldehyde dehydrogenase, dimeric NADP-preferring	ALDH3A1	12.794	7	7	2	453	50.4
P05091	Aldehyde dehydrogenase, mitochondrial	ALDH2	264.849	50	178	28	517	56.3
Q06278	Aldehyde oxidase	AOX1	17.558	7	12	7	1338	147.8
P14550	Aldo-keto reductase family 1 member A1	AKR1A1	150.6	60	136	20	325	36.6
P15121	Aldo-keto reductase family 1 member B1	AKR1B1	117.239	57	90	16	316	35.8
O60218	Aldo-keto reductase family 1 member B10	AKR1B10	35.93	38	30	8	316	36
C9JRZ8	Aldo-keto reductase family 1 member B15	AKR1B15	17.331	19	16	1	316	36.5
Q04828	Aldo-keto reductase family 1 member C1	AKR1C1	186.712	61	193	1	323	36.8
P52895	Aldo-keto reductase family 1 member C2	AKR1C2	168.281	53	196	3	323	36.7
P42330	Aldo-keto reductase family 1 member C3	AKR1C3	125.559	45	101	6	323	36.8
P51857	Aldo-keto reductase family 1 member D1	AKR1D1	11.989	10	6	1	326	37.4
O00116	Alkyldihydroxyacetonephosphate synthase, peroxisomal	AGPS	106.062	32	57	18	658	72.9
Q86YH6	All trans-polyprenyl-diphosphate synthase PDSS2	PDSS2	11.052	6	5	2	399	44.1
Q6NUM9	All-trans-retinol 13,14-reductase	RETSAT	63.872	25	38	13	610	66.8
P00325	All-trans-retinol dehydrogenase [NAD(+)] ADH1B	ADH1B	49.371	23	40	10	375	39.8
Q6PD74	Alpha- and gamma-adaptin-binding protein p34	AAGAB	20.853	16	10	3	315	34.6
Q495W5	Alpha-(1,3)-fucosyltransferase 11	FUT11	30.554	14	17	4	492	55.8
Q9BYC5	Alpha-(1,6)-fucosyltransferase	FUT8	22.767	13	13	6	575	66.5
Q9H6U8	Alpha-1,2-mannosyltransferase ALG9	ALG9	7.856	6	5	2	611	69.8
Q9H553	Alpha-1,3/1,6-mannosyltransferase ALG2	ALG2	18.624	10	11	4	416	47.1
P26572	Alpha-1,3-mannosyl-glycoprotein 2-beta-N-acetylglucosaminyltransferase	MGAT1	32.942	15	17	8	445	50.8
Q9UQ53	Alpha-1,3-mannosyl-glycoprotein 4-beta-N-acetylglucosaminyltransferase B	MGAT4B	9.716	7	11	3	548	63.2
Q10469	Alpha-1,6-mannosyl-glycoprotein 2-beta-N-acetylglucosaminyltransferase	MGAT2	9.834	7	7	3	447	51.5
Q09328	Alpha-1,6-mannosylglycoprotein 6-beta-N-acetylglucosaminyltransferase A	MGAT5	4.002	2	1	1	741	84.5
P02763	Alpha-1-acid glycoprotein 1	ORM1	18.087	12	7	2	201	23.5
P19652	Alpha-1-acid glycoprotein 2	ORM2	28.226	18	14	4	201	23.6
P01011	Alpha-1-antichymotrypsin	SERPINA3	18.971	14	11	6	423	47.6
P01009	Alpha-1-antitrypsin	SERPINA1	21.291	12	13	4	418	46.7
P04217	Alpha-1B-glycoprotein	A1BG	56.883	27	48	12	495	54.2
Q13424	Alpha-1-syntrophin	SNTA1	11.052	6	6	1	505	53.9
P08697	Alpha-2-antiplasmin	SERPINF2	5.627	4	3	2	491	54.5
P02765	Alpha-2-HS-glycoprotein	AHSG	42.698	23	37	8	367	39.3
P01023	Alpha-2-macroglobulin	A2M	191.346	26	200	30	1474	163.2
P30533	Alpha-2-macroglobulin receptor-associated protein	LRPAP1	153.779	52	148	29	357	41.4
A8K2U0	Alpha-2-macroglobulin-like protein 1	A2ML1	91.705	14	46	16	1454	161
P12814	Alpha-actinin-1	ACTN1	739.535	72	710	51	892	103
P35609	Alpha-actinin-2	ACTN2	102.303	17	145	1	894	103.8
Q08043	Alpha-actinin-3	ACTN3	51.422	12	54	1	901	103.2
O43707	Alpha-actinin-4	ACTN4	734.702	73	663	51	911	104.8
P35611	Alpha-adducin	ADD1	86.183	24	48	13	737	80.9
P49419	Alpha-aminoadipic semialdehyde dehydrogenase	ALDH7A1	147.034	44	100	23	539	58.5
Q9UDR5	Alpha-aminoadipic semialdehyde synthase, mitochondrial	AASS	15.67	7	16	7	926	102.1
P0DUB6	Alpha-amylase 1A	AMY1A	23.18	10	13	5	511	57.7
P61163	Alpha-centractin	ACTR1A	162.641	56	126	11	376	42.6
P02511	Alpha-crystallin B chain	CRYAB	59.481	70	33	12	175	20.1
O43768	Alpha-endosulfine	ENSA	45.754	68	40	7	121	13.4
P06733	Alpha-enolase	ENO1	738.752	89	1525	54	434	47.1
P02771	Alpha-fetoprotein	AFP	30.709	6	31	4	609	68.6
P06280	Alpha-galactosidase A	GLA	56.992	19	36	8	429	48.7
Q12800	Alpha-globin transcription factor CP2	TFCP2	29.316	11	18	2	502	57.2
Q16352	Alpha-internexin	INA	70.793	27	261	10	499	55.4
Q9C0B1	Alpha-ketoglutarate-dependent dioxygenase FTO	FTO	19.856	9	14	5	505	58.2
P35475	Alpha-L-iduronidase	IDUA	6.94	5	5	3	653	72.6
Q16706	Alpha-mannosidase 2	MAN2A1	50.781	15	30	15	1144	131.1
Q9NTJ4	Alpha-mannosidase 2C1	MAN2C1	9.953	4	3	2	1040	115.8
P17050	Alpha-N-acetylgalactosaminidase	NAGA	59.917	14	37	5	411	46.5
P54802	Alpha-N-acetylglucosaminidase	NAGLU	49.078	17	25	8	743	82.2
Q9NVD7	Alpha-parvin	PARVA	113.364	35	76	18	372	42.2
P54920	Alpha-soluble NSF attachment protein	NAPA	205.32	69	128	20	295	33.2
P37840	Alpha-synuclein	SNCA	64.591	53	26	6	140	14.5
P40222	Alpha-taxilin	TXLNA	177.677	46	133	29	546	61.9
Q96Q42	Alsin	ALS2	5.879	1	4	2	1657	183.5
Q06203	Amidophosphoribosyltransferase	PPAT	14.238	10	9	4	517	57.4
P21397	Amine oxidase [flavin-containing] A	MAOA	58.872	25	34	8	527	59.6
P27338	Amine oxidase [flavin-containing] B	MAOB	21.437	8	15	2	520	58.7
Q12904	Aminoacyl tRNA synthase complex-interacting multifunctional protein 1	AIMP1	137.025	66	107	21	312	34.3
Q13155	Aminoacyl tRNA synthase complex-interacting multifunctional protein 2	AIMP2	26.868	26	21	6	320	35.3
Q03154	Aminoacylase-1	ACY1	72.181	39	43	15	408	45.9
Q9H4A4	Aminopeptidase B	RNPEP	136.796	42	100	26	650	72.5
P15144	Aminopeptidase N	ANPEP	482.642	46	398	56	967	109.5
Q9HAU8	Aminopeptidase RNPEPL1	RNPEPL1	4.224	2	2	1	725	79.9
Q01433	AMP deaminase 2	AMPD2	70.812	20	35	18	879	100.6
Q01432	AMP deaminase 3	AMPD3	14.001	6	11	5	767	88.8
P49418	Amphiphysin	AMPH	9.892	7	7	3	695	76.2
Q96FJ0	AMSH-like protease	STAMBPL1	40.256	26	24	8	436	49.8
Q02410	Amyloid-beta A4 precursor protein-binding family A member 1	APBA1	5.535	3	4	2	837	92.8
O00213	Amyloid-beta A4 precursor protein-binding family B member 1	APBB1	10.794	6	9	3	710	77.2
Q92870	Amyloid-beta A4 precursor protein-binding family B member 2	APBB2	4.161	2	2	1	758	83.3
P05067	Amyloid-beta precursor protein	APP	117.355	27	80	18	770	86.9
P51693	Amyloid-like protein 1	APLP1	4.938	2	6	1	650	72.1
Q06481	Amyloid-like protein 2	APLP2	68.92	18	52	12	763	86.9
O76080	AN1-type zinc finger protein 5	ZFAND5	3.858	4	3	1	213	23.1
Q6FIF0	AN1-type zinc finger protein 6	ZFAND6	7.88	6	3	2	208	22.5
Q6FI81	Anamorsin	CIAPIN1	36.363	27	22	10	312	33.6
Q9H1A4	Anaphase-promoting complex subunit 1	ANAPC1	25.981	4	10	5	1944	216.4
Q9UM13	Anaphase-promoting complex subunit 10	ANAPC10	9.913	15	5	2	185	21.2
Q96DE5	Anaphase-promoting complex subunit 16	ANAPC16	6.041	26	7	2	110	11.7
Q9UJX4	Anaphase-promoting complex subunit 5	ANAPC5	8.52	3	3	2	755	85
Q9UJX3	Anaphase-promoting complex subunit 7	ANAPC7	27.587	12	17	6	599	66.8
Q8NHZ8	Anaphase-promoting complex subunit CDC26	CDC26	10.409	49	11	4	85	9.8
Q13685	Angio-associated migratory cell protein	AAMP	22.603	12	12	4	434	46.7
Q4VCS5	Angiomotin	AMOT	20.441	4	14	2	1084	118
Q8IY63	Angiomotin-like protein 1	AMOTL1	46.476	13	26	8	956	106.5
Q9UKU9	Angiopoietin-related protein 2	ANGPTL2	57.48	15	22	7	493	57.1
Q9Y5C1	Angiopoietin-related protein 3	ANGPTL3	31.758	13	24	6	460	53.6
Q9BY76	Angiopoietin-related protein 4	ANGPTL4	14.027	12	10	4	406	45.2
P12821	Angiotensin-converting enzyme	ACE	7.028	2	4	2	1306	149.6
P01019	Angiotensinogen	AGT	30.762	11	14	5	485	53.1
P04920	Anion exchange protein 2	SLC4A2	29.525	10	10	6	1241	136.9
Q9P0K7	Ankycorbin	RAI14	356.177	59	243	60	980	110
Q9P2G1	Ankyrin repeat and IBR domain-containing protein 1	ANKIB1	16.58	2	9	2	1089	121.9
Q8IWZ3	Ankyrin repeat and KH domain-containing protein 1	ANKHD1	86.174	9	46	8	2542	269.3
Q86XL3	Ankyrin repeat and LEM domain-containing protein 2	ANKLE2	44.439	16	26	14	938	104.1
Q8IV38	Ankyrin repeat and MYND domain-containing protein 2	ANKMY2	43.338	17	23	7	441	49.3
Q92625	Ankyrin repeat and SAM domain-containing protein 1A	ANKS1A	16.998	6	8	6	1134	123
Q6ZW76	Ankyrin repeat and SAM domain-containing protein 3	ANKS3	6.521	3	4	2	656	72
Q9NWX5	Ankyrin repeat and SOCS box protein 6	ASB6	5.329	3	3	1	421	47.1
Q9H8Y5	Ankyrin repeat and zinc finger domain-containing protein 1	ANKZF1	9.657	4	4	2	726	80.9
Q8IZ07	Ankyrin repeat domain-containing protein 13A	ANKRD13A	27.873	10	16	6	590	67.6
O75179	Ankyrin repeat domain-containing protein 17	ANKRD17	106.918	10	58	12	2603	274.1
Q8N7Z5	Ankyrin repeat domain-containing protein 31	ANKRD31	5.24	0	12	2	1873	210.7
Q8N283	Ankyrin repeat domain-containing protein 35	ANKRD35	6.475	2	3	1	1001	109.9
Q9ULJ7	Ankyrin repeat domain-containing protein 50	ANKRD50	8.245	2	7	3	1429	155.8
Q6NXT1	Ankyrin repeat domain-containing protein 54	ANKRD54	9.618	10	5	3	300	32.5
A6NC57	Ankyrin repeat domain-containing protein 62	ANKRD62	4.091	2	5	2	917	106.4
Q53LP3	Ankyrin repeat domain-containing protein SOWAHC	SOWAHC	5.529	5	4	2	525	55.6
Q01484	Ankyrin-2	ANK2	113.837	8	58	21	3957	433.4
P04083	Annexin A1	ANXA1	508.816	97	569	56	346	38.7
P50995	Annexin A11	ANXA11	248.251	53	224	31	505	54.4
P07355	Annexin A2	ANXA2	597.986	87	1234	61	339	38.6
P12429	Annexin A3	ANXA3	103.255	53	72	22	323	36.4
P09525	Annexin A4	ANXA4	285.012	89	238	37	319	35.9
P08758	Annexin A5	ANXA5	448.502	88	574	49	320	35.9
P08133	Annexin A6	ANXA6	816.865	85	869	83	673	75.8
P20073	Annexin A7	ANXA7	139.606	36	122	21	488	52.7
P13928	Annexin A8	ANXA8	65.088	37	40	1	327	36.9
Q5VT79	Annexin A8-like protein 1	ANXA8L1	62.822	37	37	1	327	36.9
Q9NW15	Anoctamin-10	ANO10	105.593	21	61	12	660	76.3
Q4KMQ2	Anoctamin-6	ANO6	28.187	8	17	6	910	106.1
O95994	Anterior gradient protein 2 homolog	AGR2	13.931	22	5	3	175	20
Q9H6X2	Anthrax toxin receptor 1	ANTXR1	24.073	11	17	4	564	62.7
P58335	Anthrax toxin receptor 2	ANTXR2	22.364	13	14	5	489	53.6
Q03518	Antigen peptide transporter 1	TAP1	50.224	16	28	10	808	87.2
Q03519	Antigen peptide transporter 2	TAP2	31.631	17	16	6	686	75.6
P01008	Antithrombin-III	SERPINC1	45.858	25	51	10	464	52.6
O95786	Antiviral innate immune response receptor RIG-I	DDX58	10.439	3	6	3	925	106.5
Q10567	AP-1 complex subunit beta-1	AP1B1	246.326	35	178	22	949	104.6
O43747	AP-1 complex subunit gamma-1	AP1G1	74.734	23	49	16	822	91.3
Q9BXS5	AP-1 complex subunit mu-1	AP1M1	57.935	34	42	13	423	48.6
P61966	AP-1 complex subunit sigma-1A	AP1S1	12.104	16	8	2	158	18.7
P56377	AP-1 complex subunit sigma-2	AP1S2	5.202	11	9	2	157	18.6
O95782	AP-2 complex subunit alpha-1	AP2A1	253.376	45	169	30	977	107.5
O94973	AP-2 complex subunit alpha-2	AP2A2	169.771	32	113	16	939	103.9
P63010	AP-2 complex subunit beta	AP2B1	295.062	37	225	27	937	104.5
Q96CW1	AP-2 complex subunit mu	AP2M1	124.232	44	91	20	435	49.6
P53680	AP-2 complex subunit sigma	AP2S1	15.516	35	15	5	142	17
Q2M2I8	AP2-associated protein kinase 1	AAK1	76.843	16	36	12	961	103.8
O00203	AP-3 complex subunit beta-1	AP3B1	253.074	40	156	45	1094	121.2
O14617	AP-3 complex subunit delta-1	AP3D1	153.151	24	97	26	1153	130.1
Q9Y2T2	AP-3 complex subunit mu-1	AP3M1	73.87	37	41	10	418	46.9
P53677	AP-3 complex subunit mu-2	AP3M2	28.444	21	12	5	418	46.9
Q92572	AP-3 complex subunit sigma-1	AP3S1	34.058	34	18	5	193	21.7
Q9Y6B7	AP-4 complex subunit beta-1	AP4B1	5.353	1	2	2	739	83.2
Q9UPM8	AP-4 complex subunit epsilon-1	AP4E1	18.412	6	5	4	1137	127.2
O00189	AP-4 complex subunit mu-1	AP4M1	4.273	6	1	1	453	49.9
Q2VPB7	AP-5 complex subunit beta-1	AP5B1	5.059	3	2	1	878	93.9
O43299	AP-5 complex subunit zeta-1	AP5Z1	19.385	8	13	3	807	88.5
P02647	Apolipoprotein A-I	APOA1	41.923	27	31	7	267	30.8
P02652	Apolipoprotein A-II	APOA2	48.893	42	36	7	100	11.2
P06727	Apolipoprotein A-IV	APOA4	22.116	7	17	3	396	45.3
P04114	Apolipoprotein B-100	APOB	56.319	3	53	15	4563	515.3
P02655	Apolipoprotein C-II	APOC2	11.67	16	15	2	101	11.3
P02656	Apolipoprotein C-III	APOC3	20.19	34	20	3	99	10.8
P05090	Apolipoprotein D	APOD	15.241	15	19	4	189	21.3
P02649	Apolipoprotein E	APOE	77.371	37	72	15	317	36.1
O14791	Apolipoprotein L1	APOL1	6.682	7	1	1	398	43.9
Q9BQE5	Apolipoprotein L2	APOL2	84.02	39	58	18	337	37.1
Q9BZZ5	Apoptosis inhibitor 5	API5	151.76	32	78	20	524	59
Q07812	Apoptosis regulator BAX	BAX	97.881	43	54	8	192	21.2
Q9ULZ3	Apoptosis-associated speck-like protein containing a CARD	PYCARD	25.168	38	16	6	195	21.6
O95831	Apoptosis-inducing factor 1, mitochondrial	AIFM1	231.209	42	148	29	613	66.9
Q13625	Apoptosis-stimulating of p53 protein 2	TP53BP2	24.738	8	15	7	1128	125.5
Q9UKV3	Apoptotic chromatin condensation inducer in the nucleus	ACIN1	171.244	25	112	34	1341	151.8
O14727	Apoptotic protease-activating factor 1	APAF1	13.721	3	8	4	1248	141.7
Q7Z2E3	Aprataxin	APTX	6.953	6	5	2	356	40.7
P29972	Aquaporin-1	AQP1	7.33	10	2	1	269	28.5
Q9Y2X7	ARF GTPase-activating protein GIT1	GIT1	24.629	11	14	6	761	84.3
Q14161	ARF GTPase-activating protein GIT2	GIT2	55.201	23	27	10	759	84.5
P53367	Arfaptin-1	ARFIP1	115.028	52	62	16	373	41.7
P53365	Arfaptin-2	ARFIP2	19.112	13	15	5	341	37.8
P52594	Arf-GAP domain and FG repeat-containing protein 1	AGFG1	81.6	27	49	11	562	58.2
O95081	Arf-GAP domain and FG repeat-containing protein 2	AGFG2	8.819	7	6	2	481	48.9
Q15027	Arf-GAP with coiled-coil, ANK repeat and PH domain-containing protein 1	ACAP1	5.817	2	11	1	740	81.5
Q15057	Arf-GAP with coiled-coil, ANK repeat and PH domain-containing protein 2	ACAP2	87.47	27	61	18	778	88
Q96P50	Arf-GAP with coiled-coil, ANK repeat and PH domain-containing protein 3	ACAP3	6.167	2	2	1	834	92.4
Q9UPQ3	Arf-GAP with GTPase, ANK repeat and PH domain-containing protein 1	AGAP1	7.689	5	5	2	857	94.4
Q96P47	Arf-GAP with GTPase, ANK repeat and PH domain-containing protein 3	AGAP3	19.932	6	10	3	875	95
Q96P48	Arf-GAP with Rho-GAP domain, ANK repeat and PH domain-containing protein 1	ARAP1	72.254	15	34	16	1450	162.1
Q9ULH1	Arf-GAP with SH3 domain, ANK repeat and PH domain-containing protein 1	ASAP1	79.056	15	52	13	1129	125.4
O43150	Arf-GAP with SH3 domain, ANK repeat and PH domain-containing protein 2	ASAP2	17.791	3	9	1	1006	111.6
Q8TDY4	Arf-GAP with SH3 domain, ANK repeat and PH domain-containing protein 3	ASAP3	19.539	6	7	3	903	99.1
Q9NWB6	Arginine and glutamate-rich protein 1	ARGLU1	38.556	29	31	12	273	33.2
Q7L4I2	Arginine/serine-rich coiled-coil protein 2	RSRC2	11.749	8	6	2	434	50.5
Q8TF01	Arginine/serine-rich protein PNISR	PNISR	9.352	5	5	3	805	92.5
Q9P2R6	Arginine-glutamic acid dipeptide repeats protein	RERE	9.322	1	6	2	1566	172.3
Q5TEU4	Arginine-hydroxylase NDUFAF5, mitochondrial	NDUFAF5	16.6	9	9	3	345	38.9
P54136	Arginine--tRNA ligase, cytoplasmic	RARS1	245.025	57	170	39	660	75.3
P04424	Argininosuccinate lyase	ASL	53.697	28	28	12	464	51.6
P00966	Argininosuccinate synthase	ASS1	128.244	37	78	21	412	46.5
O95260	Arginyl-tRNA--protein transferase 1	ATE1	27.482	19	9	6	518	59.1
Q8N8R7	ARL14 effector protein	ARL14EP	5.755	6	3	1	260	29.3
O00192	Armadillo repeat protein deleted in velo-cardio-facial syndrome	ARVCF	12.272	7	4	3	962	104.6
Q9NVT9	Armadillo repeat-containing protein 1	ARMC1	18.216	13	11	3	282	31.3
Q8N2F6	Armadillo repeat-containing protein 10	ARMC10	27.749	24	15	6	343	37.5
Q6NXE6	Armadillo repeat-containing protein 6	ARMC6	52.001	18	28	7	501	54.1
Q8IUR7	Armadillo repeat-containing protein 8	ARMC8	18.623	6	10	3	673	75.5
Q9P291	Armadillo repeat-containing X-linked protein 1	ARMCX1	14.862	11	13	5	453	49.2
Q7L311	Armadillo repeat-containing X-linked protein 2	ARMCX2	31.728	14	16	5	632	65.6
Q9UH62	Armadillo repeat-containing X-linked protein 3	ARMCX3	40.598	24	23	9	379	42.5
Q7Z6K5	Arpin	ARPIN	36.712	48	26	9	226	24.9
Q9HBK9	Arsenite methyltransferase	AS3MT	9.14	6	6	2	375	41.7
P18440	Arylamine N-acetyltransferase 1	NAT1	17.099	21	8	4	290	33.9
P15289	Arylsulfatase A	ARSA	107.789	30	74	11	507	53.6
P15848	Arylsulfatase B	ARSB	11.488	6	19	4	533	59.6
Q6UWY0	Arylsulfatase K	ARSK	5.863	4	4	2	536	61.4
Q9BVC5	Ashwin	C2orf49	17.75	16	7	3	232	25.8
L0R819	ASNSD1 upstream open reading frame protein	ASDURF	21.367	22	11	3	96	11.2
P08243	Asparagine synthetase [glutamine-hydrolyzing]	ASNS	101.186	35	58	18	561	64.3
O43776	Asparagine--tRNA ligase, cytoplasmic	NARS1	188.639	46	129	28	548	62.9
P17174	Aspartate aminotransferase, cytoplasmic	GOT1	143.027	53	99	20	413	46.2
P00505	Aspartate aminotransferase, mitochondrial	GOT2	136.533	41	113	22	430	47.5
P14868	Aspartate--tRNA ligase, cytoplasmic	DARS1	227.843	66	158	36	501	57.1
Q6PI48	Aspartate--tRNA ligase, mitochondrial	DARS2	28.477	16	18	9	645	73.5
Q9ULA0	Aspartyl aminopeptidase	DNPEP	68.115	34	26	13	485	53.4
Q12797	Aspartyl/asparaginyl beta-hydroxylase	ASPH	293.089	49	244	38	758	85.8
Q15121	Astrocytic phosphoprotein PEA-15	PEA15	117.897	90	75	17	130	15
P54253	Ataxin-1	ATXN1	17.505	9	9	5	815	86.9
Q9UBB4	Ataxin-10	ATXN10	61.903	27	36	12	475	53.5
P0C7T5	Ataxin-1-like	ATXN1L	4.952	2	3	1	689	73.3
Q99700	Ataxin-2	ATXN2	101.543	14	62	17	1313	140.2
Q8WWM7	Ataxin-2-like protein	ATXN2L	192.472	31	130	33	1075	113.3
P54252	Ataxin-3	ATXN3	27.997	24	18	7	361	41.2
Q8WXF7	Atlastin-1	ATL1	45.209	25	20	11	558	63.5
Q8NHH9	Atlastin-2	ATL2	7.615	4	4	2	583	66.2
Q6DD88	Atlastin-3	ATL3	260.335	51	176	28	541	60.5
P24539	ATP synthase F(0) complex subunit B1, mitochondrial	ATP5PB	66.668	35	62	12	256	28.9
Q96IX5	ATP synthase membrane subunit DAPIT, mitochondrial	ATP5MD	8.505	29	4	2	58	6.5
Q5TC12	ATP synthase mitochondrial F1 complex assembly factor 1	ATPAF1	22.015	14	11	3	328	36.4
P25705	ATP synthase subunit alpha, mitochondrial	ATP5F1A	554.635	68	651	58	553	59.7
P06576	ATP synthase subunit beta, mitochondrial	ATP5F1B	669.92	78	710	41	529	56.5
O75947	ATP synthase subunit d, mitochondrial	ATP5PD	166.54	88	167	20	161	18.5
P30049	ATP synthase subunit delta, mitochondrial	ATP5F1D	30.849	17	47	4	168	17.5
P56385	ATP synthase subunit e, mitochondrial	ATP5ME	47.352	65	43	6	69	7.9
P56381	ATP synthase subunit epsilon, mitochondrial	ATP5F1E	14.973	31	19	3	51	5.8
P56134	ATP synthase subunit f, mitochondrial	ATP5MF	11.54	26	8	2	94	10.9
O75964	ATP synthase subunit g, mitochondrial	ATP5MG	27.87	39	21	5	103	11.4
P36542	ATP synthase subunit gamma, mitochondrial	ATP5F1C	138.407	45	102	21	298	33
P48047	ATP synthase subunit O, mitochondrial	ATP5PO	145.236	66	108	17	213	23.3
P18859	ATP synthase-coupling factor 6, mitochondrial	ATP5PF	90.339	57	58	8	108	12.6
Q9NVI7	ATPase family AAA domain-containing protein 3A	ATAD3A	238.077	54	133	11	634	71.3
Q5T9A4	ATPase family AAA domain-containing protein 3B	ATAD3B	177.184	41	102	6	648	72.5
Q8NB90	ATPase family protein 2 homolog	SPATA5	50.776	15	33	9	893	97.8
O43681	ATPase GET3	GET3	83.719	45	68	15	348	38.8
Q9UII2	ATPase inhibitor, mitochondrial	ATP5IF1	67.687	52	59	14	106	12.2
Q9Y6X9	ATPase MORC2	MORC2	10.758	5	3	3	1032	117.8
Q96S55	ATPase WRNIP1	WRNIP1	12.965	10	6	4	665	72.1
Q8N139	ATP-binding cassette sub-family A member 6	ABCA6	4.072	1	2	2	1617	184.2
Q9NRK6	ATP-binding cassette sub-family B member 10, mitochondrial	ABCB10	11.32	5	8	2	738	79.1
Q9NP58	ATP-binding cassette sub-family B member 6, mitochondrial	ABCB6	34.32	10	15	5	842	93.8
O75027	ATP-binding cassette sub-family B member 7, mitochondrial	ABCB7	44.26	15	18	7	752	82.6
Q5T3U5	ATP-binding cassette sub-family C member 10	ABCC10	4.614	2	3	2	1492	161.5
O15438	ATP-binding cassette sub-family C member 3	ABCC3	9.252	2	7	1	1527	169.2
P33897	ATP-binding cassette sub-family D member 1	ABCD1	16.297	4	9	3	745	82.9
P28288	ATP-binding cassette sub-family D member 3	ABCD3	62.338	20	46	14	659	75.4
P61221	ATP-binding cassette sub-family E member 1	ABCE1	132.952	37	99	23	599	67.3
Q8NE71	ATP-binding cassette sub-family F member 1	ABCF1	176.424	33	89	22	845	95.9
Q9UG63	ATP-binding cassette sub-family F member 2	ABCF2	81.487	25	51	15	623	71.2
Q9NUQ8	ATP-binding cassette sub-family F member 3	ABCF3	82.526	26	39	13	709	79.7
P53396	ATP-citrate synthase	ACLY	505.117	50	384	63	1101	120.8
Q8IW45	ATP-dependent (S)-NAD(P)H-hydrate dehydratase	NAXD	54.118	39	24	9	347	36.6
P17858	ATP-dependent 6-phosphofructokinase, liver type	PFKL	148.003	35	92	21	780	85
P08237	ATP-dependent 6-phosphofructokinase, muscle type	PFKM	139.505	39	86	22	780	85.1
Q01813	ATP-dependent 6-phosphofructokinase, platelet type	PFKP	301.018	44	225	39	784	85.5
O76031	ATP-dependent Clp protease ATP-binding subunit clpX-like, mitochondrial	CLPX	50.587	23	31	13	633	69.2
Q16740	ATP-dependent Clp protease proteolytic subunit, mitochondrial	CLPP	70.725	38	38	10	277	30.2
P46063	ATP-dependent DNA helicase Q1	RECQL	211.469	42	133	26	649	73.4
Q9H2U1	ATP-dependent DNA/RNA helicase DHX36	DHX36	32.09	9	22	8	1008	114.7
Q08211	ATP-dependent RNA helicase A	DHX9	319.831	43	197	54	1270	140.9
Q92499	ATP-dependent RNA helicase DDX1	DDX1	210.369	54	167	31	740	82.4
Q9NVP1	ATP-dependent RNA helicase DDX18	DDX18	36.205	15	26	9	670	75.4
Q9NUU7	ATP-dependent RNA helicase DDX19A	DDX19A	167.236	59	109	6	478	53.9
Q9UMR2	ATP-dependent RNA helicase DDX19B	DDX19B	142.229	58	89	4	479	53.9
Q9GZR7	ATP-dependent RNA helicase DDX24	DDX24	41.611	22	14	10	859	96.3
O00148	ATP-dependent RNA helicase DDX39A	DDX39A	88.45	31	70	4	427	49.1
O00571	ATP-dependent RNA helicase DDX3X	DDX3X	253.308	61	189	17	662	73.2
O15523	ATP-dependent RNA helicase DDX3Y	DDX3Y	178.33	43	144	5	660	73.1
Q86XP3	ATP-dependent RNA helicase DDX42	DDX42	101.025	21	62	19	938	102.9
Q9BQ39	ATP-dependent RNA helicase DDX50	DDX50	28.322	8	15	5	737	82.5
Q8N8A6	ATP-dependent RNA helicase DDX51	DDX51	7.131	5	4	2	666	72.4
Q8TDD1	ATP-dependent RNA helicase DDX54	DDX54	11.419	3	5	2	881	98.5
Q7Z478	ATP-dependent RNA helicase DHX29	DHX29	66.2	17	36	16	1369	155.1
Q7L2E3	ATP-dependent RNA helicase DHX30	DHX30	33.088	9	24	10	1194	133.9
Q14562	ATP-dependent RNA helicase DHX8	DHX8	29.284	9	12	6	1220	139.2
Q8IYB8	ATP-dependent RNA helicase SUPV3L1, mitochondrial	SUPV3L1	33.128	12	15	7	786	87.9
P08183	ATP-dependent translocase ABCB1	ABCB1	5.92	2	3	1	1280	141.4
Q96TA2	ATP-dependent zinc metalloprotease YME1L1	YME1L1	64.982	20	34	12	773	86.4
P20594	Atrial natriuretic peptide receptor 2	NPR2	12.565	3	6	2	1047	116.9
O14497	AT-rich interactive domain-containing protein 1A	ARID1A	36.163	7	16	7	2285	241.9
Q8NFD5	AT-rich interactive domain-containing protein 1B	ARID1B	48.457	6	15	7	2236	236
Q68CP9	AT-rich interactive domain-containing protein 2	ARID2	9.539	2	6	3	1835	197.3
Q4LE39	AT-rich interactive domain-containing protein 4B	ARID4B	17.771	4	10	4	1312	147.7
Q14865	AT-rich interactive domain-containing protein 5B	ARID5B	7.144	2	6	2	1188	132.3
P54259	Atrophin-1	ATN1	17.964	4	14	4	1190	125.3
O75882	Attractin	ATRN	11.198	3	10	4	1429	158.4
Q96D53	Atypical kinase COQ8B, mitochondrial	COQ8B	6.735	4	4	2	544	60
Q9H1Y0	Autophagy protein 5	ATG5	18.213	15	15	3	275	32.4
Q9BSB4	Autophagy-related protein 101	ATG101	15.967	28	6	3	218	25
Q676U5	Autophagy-related protein 16-1	ATG16L1	37.61	20	27	11	607	68.2
Q96BY7	Autophagy-related protein 2 homolog B	ATG2B	22.756	4	10	6	2078	232.6
Q7Z3C6	Autophagy-related protein 9A	ATG9A	7.947	3	3	2	839	94.4
Q96BJ3	Axin interactor, dorsalization-associated protein	AIDA	66.766	43	41	10	306	35
Q13490	Baculoviral IAP repeat-containing protein 2	BIRC2	8.031	5	6	3	618	69.9
Q9NR09	Baculoviral IAP repeat-containing protein 6	BIRC6	57.548	3	25	11	4857	529.9
Q99933	BAG family molecular chaperone regulator 1	BAG1	26.265	14	22	5	345	38.8
O95816	BAG family molecular chaperone regulator 2	BAG2	95.56	67	76	15	211	23.8
O95817	BAG family molecular chaperone regulator 3	BAG3	170.904	47	115	26	575	61.6
O95429	BAG family molecular chaperone regulator 4	BAG4	29.041	11	15	4	457	49.6
Q9UL15	BAG family molecular chaperone regulator 5	BAG5	45.326	19	20	7	447	51.2
Q9H4G0	Band 4.1-like protein 1	EPB41L1	37.47	15	24	10	881	98.4
O43491	Band 4.1-like protein 2	EPB41L2	428.732	63	269	59	1005	112.5
Q9Y2J2	Band 4.1-like protein 3	EPB41L3	79.801	18	55	12	1087	120.6
Q9HCM4	Band 4.1-like protein 5	EPB41L5	9.835	9	4	3	733	81.8
Q8NFJ9	Bardet-Biedl syndrome 1 protein	BBS1	6.522	3	3	1	593	65
Q9BXC9	Bardet-Biedl syndrome 2 protein	BBS2	13.794	3	13	2	721	79.8
Q8IWZ6	Bardet-Biedl syndrome 7 protein	BBS7	6.95	5	5	3	715	80.3
O75531	Barrier-to-autointegration factor	BANF1	67.277	52	40	6	89	10.1
P50895	Basal cell adhesion molecule	BCAM	10.467	2	6	1	628	67.4
P98160	Basement membrane-specific heparan sulfate proteoglycan core protein	HSPG2	318.115	17	210	62	4391	468.5
Q7L1Q6	Basic leucine zipper and W2 domain-containing protein 1	BZW1	123.792	38	114	24	419	48
Q9Y6E2	Basic leucine zipper and W2 domain-containing protein 2	BZW2	64.548	34	49	14	419	48.1
P35613	Basigin	BSG	32.254	17	23	6	385	42.2
P55061	Bax inhibitor 1	TMBIM6	6.625	3	4	1	237	26.5
Q9BQE9	B-cell CLL/lymphoma 7 protein family member B	BCL7B	10.014	9	5	2	202	22.2
Q8WUZ0	B-cell CLL/lymphoma 7 protein family member C	BCL7C	9.733	8	5	2	217	23.5
Q86UU0	B-cell CLL/lymphoma 9-like protein	BCL9L	24.651	6	16	8	1499	157
P20749	B-cell lymphoma 3 protein	BCL3	7.282	6	2	2	454	47.6
O95999	B-cell lymphoma/leukemia 10	BCL10	30.01	25	29	7	233	26.2
Q9UHQ4	B-cell receptor-associated protein 29	BCAP29	35.765	25	30	9	241	28.3
P51572	B-cell receptor-associated protein 31	BCAP31	163.337	58	142	22	246	28
Q12982	BCL2/adenovirus E1B 19 kDa protein-interacting protein 2	BNIP2	6.371	6	3	2	314	36
Q92934	Bcl2-associated agonist of cell death	BAD	7.744	14	5	3	168	18.4
Q9NYF8	Bcl-2-associated transcription factor 1	BCLAF1	180.291	37	132	39	920	106.1
Q07817	Bcl-2-like protein 1	BCL2L1	17.883	14	12	3	233	26
Q9BXK5	Bcl-2-like protein 13	BCL2L13	69.269	29	30	9	485	52.7
Q14457	Beclin-1	BECN1	14.78	13	13	4	450	51.9
O15155	BET1 homolog	BET1	18.717	15	9	1	118	13.3
Q9NYM9	BET1-like protein	BET1L	12.382	23	7	3	111	12.4
Q9Y4K1	Beta/gamma crystallin domain-containing protein 1	CRYBG1	56.544	10	36	13	1723	188.6
Q6Y288	Beta-1,3-glucosyltransferase	B3GLCT	13.359	7	12	4	498	56.5
P15291	Beta-1,4-galactosyltransferase 1	B4GALT1	17.95	13	11	4	398	43.9
O60513	Beta-1,4-galactosyltransferase 4	B4GALT4	7.169	10	5	3	344	40
Q13884	Beta-1-syntrophin	SNTB1	70.484	34	42	12	538	58
P02749	Beta-2-glycoprotein 1	APOH	12.736	6	24	2	345	38.3
P61769	Beta-2-microglobulin	B2M	40.069	40	44	6	119	13.7
Q13425	Beta-2-syntrophin	SNTB2	80.787	30	47	15	540	57.9
Q562R1	Beta-actin-like protein 2	ACTBL2	147.919	32	696	3	376	42
P25098	Beta-adrenergic receptor kinase 1	GRK2	10.262	5	8	3	689	79.5
P49407	Beta-arrestin-1	ARRB1	4.156	4	3	1	418	47
Q9NSA3	Beta-catenin-interacting protein 1	CTNNBIP1	5.445	37	4	2	81	9.2
Q8WYA6	Beta-catenin-like protein 1	CTNNBL1	75	28	55	18	563	65.1
P42025	Beta-centractin	ACTR1B	108.482	41	77	5	376	42.3
P13929	Beta-enolase	ENO3	115.754	41	68	6	434	47
P16278	Beta-galactosidase	GLB1	116.081	24	69	15	677	76
P08236	Beta-glucuronidase	GUSB	12.995	4	13	4	651	74.7
P06865	Beta-hexosaminidase subunit alpha	HEXA	141.619	42	113	23	529	60.7
P07686	Beta-hexosaminidase subunit beta	HEXB	191.241	38	166	25	556	63.1
Q93088	Betaine--homocysteine S-methyltransferase 1	BHMT	5.668	8	3	2	406	45
O00462	Beta-mannosidase	MANBA	82.177	20	48	15	879	100.8
Q16585	Beta-sarcoglycan	SGCB	35.999	26	21	6	318	34.8
Q16143	Beta-synuclein	SNCB	15.439	26	9	1	134	14.3
P55957	BH3-interacting domain death agonist	BID	29.417	32	12	5	195	22
O43252	Bifunctional 3'-phosphoadenosine 5'-phosphosulfate synthase 1	PAPSS1	75.67	27	50	14	624	70.8
O95340	Bifunctional 3'-phosphoadenosine 5'-phosphosulfate synthase 2	PAPSS2	136.461	40	87	23	614	69.5
Q6NYC1	Bifunctional arginine demethylase and lysyl-hydroxylase JMJD6	JMJD6	18.169	11	10	3	403	46.4
Q13057	Bifunctional coenzyme A synthase	COASY	38.935	18	23	7	564	62.3
P07814	Bifunctional glutamate/proline--tRNA ligase	EPRS1	588.724	51	411	90	1512	170.5
P13995	Bifunctional methylenetetrahydrofolate dehydrogenase/cyclohydrolase, mitochondrial	MTHFD2	52.38	28	28	8	350	37.9
Q96T60	Bifunctional polynucleotide phosphatase/kinase	PNKP	46.465	22	27	9	521	57
P31939	Bifunctional purine biosynthesis protein ATIC	ATIC	396.033	69	284	44	592	64.6
Q9Y223	Bifunctional UDP-N-acetylglucosamine 2-epimerase/N-acetylmannosamine kinase	GNE	36.54	13	19	8	722	79.2
P21810	Biglycan	BGN	62.72	27	47	10	368	41.6
P53004	Biliverdin reductase A	BLVRA	93.069	49	64	17	296	33.4
P78537	Biogenesis of lysosome-related organelles complex 1 subunit 1	BLOC1S1	24.023	32	16	4	153	17.3
Q6QNY1	Biogenesis of lysosome-related organelles complex 1 subunit 2	BLOC1S2	15.93	23	12	3	142	16
Q6QNY0	Biogenesis of lysosome-related organelles complex 1 subunit 3	BLOC1S3	5.911	13	5	2	202	21.2
Q9NUP1	Biogenesis of lysosome-related organelles complex 1 subunit 4	BLOC1S4	11.964	13	7	3	217	23.3
Q8TDH9	Biogenesis of lysosome-related organelles complex 1 subunit 5	BLOC1S5	21.695	35	14	7	187	21.6
Q9UL45	Biogenesis of lysosome-related organelles complex 1 subunit 6	BLOC1S6	4.749	11	3	2	172	19.7
Q96IK1	Biorientation of chromosomes in cell division protein 1	BOD1	8.986	16	7	3	185	19.2
Q8NFC6	Biorientation of chromosomes in cell division protein 1-like 1	BOD1L1	29.725	5	12	8	3051	330.3
P43251	Biotinidase	BTD	4.128	3	2	1	543	61.1
P50747	Biotin--protein ligase	HLCS	5.827	2	1	1	726	80.7
Q9Y6X5	Bis(5'-adenosyl)-triphosphatase ENPP4	ENPP4	3.992	2	2	1	453	51.6
P50583	Bis(5'-nucleosyl)-tetraphosphatase [asymmetrical]	NUDT2	22.276	42	11	4	147	16.8
P07738	Bisphosphoglycerate mutase	BPGM	18.78	21	15	6	259	30
Q13867	Bleomycin hydrolase	BLMH	50.186	20	43	11	455	52.5
Q969J3	BLOC-1-related complex subunit 5	BORCS5	34.733	31	20	6	196	22.2
Q96GS4	BLOC-1-related complex subunit 6	BORCS6	28.471	21	17	5	357	37.2
Q96B45	BLOC-1-related complex subunit 7	BORCS7	19.987	42	10	3	106	11.7
Q96FH0	BLOC-1-related complex subunit 8	BORCS8	8.261	33	6	3	119	13.4
Q9NSY1	BMP-2-inducible protein kinase	BMP2K	58.674	14	28	11	1161	129.1
Q9Y3E2	BolA-like protein 1	BOLA1	6.505	12	1	1	137	14.3
Q9H3K6	BolA-like protein 2	BOLA2	48.36	53	33	7	86	10.1
Q53S33	BolA-like protein 3	BOLA3	6.323	24	6	2	107	12.1
Q6UWU4	Bombesin receptor-activated protein C6orf89	C6orf89	3.956	4	2	1	347	39.8
P13497	Bone morphogenetic protein 1	BMP1	44.282	9	26	8	986	111.2
Q13873	Bone morphogenetic protein receptor type-2	BMPR2	8.629	4	5	3	1038	115.1
Q96DR5	BPI fold-containing family A member 2	BPIFA2	18.438	16	9	3	249	27
Q8N4F0	BPI fold-containing family B member 2	BPIFB2	4.063	3	2	1	458	49.1
P80723	Brain acid soluble protein 1	BASP1	204.313	95	123	26	227	22.7
Q9UQB8	Brain-specific angiogenesis inhibitor 1-associated protein 2	BAIAP2	93.896	32	54	15	552	60.8
Q9UHR4	Brain-specific angiogenesis inhibitor 1-associated protein 2-like protein 1	BAIAP2L1	9.497	5	6	3	511	56.8
P54687	Branched-chain-amino-acid aminotransferase, cytosolic	BCAT1	57.193	15	33	8	386	42.9
O15382	Branched-chain-amino-acid aminotransferase, mitochondrial	BCAT2	25.296	20	10	6	392	44.3
Q6UWZ7	BRCA1-A complex subunit Abraxas 1	ABRAXAS1	3.854	3	1	1	409	46.6
Q6PJG6	BRCA1-associated ATM activator 1	BRAT1	4.503	3	1	1	821	88.1
Q7Z569	BRCA1-associated protein	BRAP	25.997	12	12	6	592	67.3
Q9P287	BRCA2 and CDKN1A-interacting protein	BCCIP	37.346	31	21	7	314	36
Q7Z589	BRCA2-interacting transcriptional repressor EMSY	EMSY	14.057	3	7	4	1322	141.4
P11274	Breakpoint cluster region protein	BCR	57.53	13	27	12	1271	142.7
P56945	Breast cancer anti-estrogen resistance protein 1	BCAR1	35.946	15	25	11	870	93.3
Q9HCU9	Breast cancer metastasis-suppressor 1	BRMS1	4.436	6	3	1	246	28.4
Q5PSV4	Breast cancer metastasis-suppressor 1-like protein	BRMS1L	6.962	4	5	1	323	37.6
Q9H6U6	Breast carcinoma-amplified sequence 3	BCAS3	32.55	7	17	4	928	101.2
Q9Y6D6	Brefeldin A-inhibited guanine nucleotide-exchange protein 1	ARFGEF1	68.265	11	36	12	1849	208.6
Q9Y6D5	Brefeldin A-inhibited guanine nucleotide-exchange protein 2	ARFGEF2	51.71	7	35	8	1785	201.9
Q8WY22	BRI3-binding protein	BRI3BP	5.767	13	2	2	251	27.8
Q9NQY0	Bridging integrator 3	BIN3	19.737	25	14	5	253	29.6
Q9NWV8	BRISC and BRCA1-A complex member 1	BABAM1	28.398	18	15	5	329	36.5
Q9NXR7	BRISC and BRCA1-A complex member 2	BABAM2	20.996	15	12	3	383	43.5
Q15018	BRISC complex subunit Abraxas 2	ABRAXAS2	30.382	17	27	6	415	46.9
Q5VW32	BRO1 domain-containing protein BROX	BROX	23.422	18	21	6	411	46.4
Q9NRL2	Bromodomain adjacent to zinc finger domain protein 1A	BAZ1A	4.076	1	2	1	1556	178.6
P25440	Bromodomain-containing protein 2	BRD2	18.183	7	11	5	801	88
Q15059	Bromodomain-containing protein 3	BRD3	25.081	9	17	3	726	79.5
O60885	Bromodomain-containing protein 4	BRD4	48.469	10	32	7	1362	152.1
Q9NPI1	Bromodomain-containing protein 7	BRD7	8.927	7	5	3	651	74.1
Q9H0E9	Bromodomain-containing protein 8	BRD8	14.03	5	6	3	1235	135.3
Q9H8M2	Bromodomain-containing protein 9	BRD9	7.542	4	10	2	597	67
Q9NW68	BSD domain-containing protein 1	BSDC1	41.134	25	18	7	430	47.1
Q9H3F6	BTB/POZ domain-containing adapter for CUL3-mediated RhoA degradation protein 3	KCTD10	9.639	11	4	3	313	35.4
Q96CX2	BTB/POZ domain-containing protein KCTD12	KCTD12	159.638	55	97	21	325	35.7
Q4G0X4	BTB/POZ domain-containing protein KCTD21	KCTD21	15.677	16	7	3	260	29.6
Q9Y597	BTB/POZ domain-containing protein KCTD3	KCTD3	5.626	3	3	2	815	88.9
O43670	BUB3-interacting and GLEBS motif-containing protein ZNF207	ZNF207	39.177	12	24	6	478	50.7
Q7KYR7	Butyrophilin subfamily 2 member A1	BTN2A1	11.249	9	4	4	527	59.6
O00478	Butyrophilin subfamily 3 member A3	BTN3A3	12.222	9	6	4	584	65
Q13895	Bystin	BYSL	25.213	19	15	6	437	49.6
P11586	C-1-tetrahydrofolate synthase, cytoplasmic	MTHFD1	403.987	56	285	56	935	101.5
Q86YS7	C2 domain-containing protein 5	C2CD5	16.791	6	10	5	1000	110.4
O75844	CAAX prenyl protease 1 homolog	ZMPSTE24	57.93	16	43	9	475	54.8
Q8WUQ7	Cactin	CACTIN	4.234	3	4	2	758	88.6
P27708	CAD protein	CAD	329.132	26	165	45	2225	242.8
P12830	Cadherin-1	CDH1	4.945	2	2	1	882	97.4
P55287	Cadherin-11	CDH11	106.043	35	68	22	796	87.9
P55290	Cadherin-13	CDH13	60.562	14	33	9	713	78.2
P19022	Cadherin-2	CDH2	69.349	15	32	10	906	99.7
P33151	Cadherin-5	CDH5	4.937	2	4	1	784	87.5
P55285	Cadherin-6	CDH6	64.064	19	39	11	790	88.3
Q99653	Calcineurin B homologous protein 1	CHP1	52.505	55	31	9	195	22.4
P63098	Calcineurin subunit B type 1	PPP3R1	26.192	44	13	4	170	19.3
Q9Y6J0	Calcineurin-binding protein cabin-1	CABIN1	15.58	2	7	3	2220	246.2
Q8IWX8	Calcium homeostasis endoplasmic reticulum protein	CHERP	35.303	11	27	10	916	103.6
Q8N5C1	Calcium homeostasis modulator protein 5	CALHM5	6.73	8	2	1	309	35.1
Q9UM00	Calcium load-activated calcium channel	TMCO1	10.715	14	5	3	239	27.1
P49069	Calcium signal-modulating cyclophilin ligand	CAMLG	17.293	23	9	4	296	32.9
Q8NE86	Calcium uniporter protein, mitochondrial	MCU	58.856	30	38	11	351	39.8
Q9NWR8	Calcium uniporter regulatory subunit MCUb, mitochondrial	MCUB	5.119	4	1	1	336	39.1
Q9BPX6	Calcium uptake protein 1, mitochondrial	MICU1	41.313	25	32	11	476	54.3
Q8IYU8	Calcium uptake protein 2, mitochondrial	MICU2	17.286	10	10	3	434	49.6
Q96RR4	Calcium/calmodulin-dependent protein kinase kinase 2	CAMKK2	26.611	12	22	6	588	64.7
Q14012	Calcium/calmodulin-dependent protein kinase type 1	CAMK1	38.018	21	23	7	370	41.3
Q13557	Calcium/calmodulin-dependent protein kinase type II subunit delta	CAMK2D	178.605	44	147	23	499	56.3
Q13555	Calcium/calmodulin-dependent protein kinase type II subunit gamma	CAMK2G	76.474	26	52	8	558	62.6
Q12791	Calcium-activated potassium channel subunit alpha-1	KCNMA1	26.635	8	14	5	1236	137.5
Q9P1Z2	Calcium-binding and coiled-coil domain-containing protein 1	CALCOCO1	97.498	33	56	18	691	77.3
Q13137	Calcium-binding and coiled-coil domain-containing protein 2	CALCOCO2	38.403	22	24	8	446	52.2
O75746	Calcium-binding mitochondrial carrier protein Aralar1	SLC25A12	93.641	31	49	12	678	74.7
Q9UJS0	Calcium-binding mitochondrial carrier protein Aralar2	SLC25A13	94.68	29	50	11	675	74.1
Q6NUK1	Calcium-binding mitochondrial carrier protein SCaMC-1	SLC25A24	85.816	34	53	16	477	53.3
Q9Y376	Calcium-binding protein 39	CAB39	59.077	36	38	13	341	39.8
Q9H9S4	Calcium-binding protein 39-like	CAB39L	12.034	14	9	2	337	39.1
Q9ULU8	Calcium-dependent secretion activator 1	CADPS	12.694	3	6	3	1353	152.7
Q9NP80	Calcium-independent phospholipase A2-gamma	PNPLA8	9.246	4	5	3	782	88.4
Q9Y2V2	Calcium-regulated heat-stable protein 1	CARHSP1	11.963	16	9	2	147	15.9
O75177	Calcium-responsive transactivator	SS18L1	4.097	3	3	1	396	43
P98194	Calcium-transporting ATPase type 2C member 1	ATP2C1	62.643	17	36	10	919	100.5
Q9HB71	Calcyclin-binding protein	CACYBP	145.398	71	108	22	228	26.2
Q13938	Calcyphosin	CAPS	9.992	12	6	3	275	30.2
Q05682	Caldesmon	CALD1	520.152	52	434	68	793	93.2
O14967	Calmegin	CLGN	39.682	20	29	10	610	70
P0DP25	Calmodulin-3	CALM3	80.189	77	71	11	149	16.8
Q9NZT1	Calmodulin-like protein 5	CALML5	41.845	44	17	5	146	15.9
Q5T5Y3	Calmodulin-regulated spectrin-associated protein 1	CAMSAP1	9.619	2	6	3	1602	177.9
Q08AD1	Calmodulin-regulated spectrin-associated protein 2	CAMSAP2	25.262	8	19	11	1489	168
P27824	Calnexin	CANX	246.031	39	209	32	592	67.5
P04632	Calpain small subunit 1	CAPNS1	198.015	63	121	13	268	28.3
P07384	Calpain-1 catalytic subunit	CAPN1	227.892	49	150	34	714	81.8
P17655	Calpain-2 catalytic subunit	CAPN2	230.765	51	164	34	700	79.9
O15484	Calpain-5	CAPN5	34.439	15	16	9	640	73.1
Q9Y6W3	Calpain-7	CAPN7	6.924	3	1	1	813	92.6
P20810	Calpastatin	CAST	389.422	65	270	50	708	76.5
P51911	Calponin-1	CNN1	59.033	48	44	10	297	33.2
Q99439	Calponin-2	CNN2	149.774	57	132	21	309	33.7
Q15417	Calponin-3	CNN3	224.533	50	243	19	329	36.4
P27797	Calreticulin	CALR	333.57	74	367	40	417	48.1
Q96L12	Calreticulin-3	CALR3	4.585	9	6	2	384	45
O94985	Calsyntenin-1	CLSTN1	30.065	6	15	5	981	109.7
O43852	Calumenin	CALU	421.891	83	454	42	315	37.1
P17612	cAMP-dependent protein kinase catalytic subunit alpha	PRKACA	67.024	30	48	2	351	40.6
P22694	cAMP-dependent protein kinase catalytic subunit beta	PRKACB	62.605	30	47	2	351	40.6
P22612	cAMP-dependent protein kinase catalytic subunit gamma	PRKACG	21.204	9	14	1	351	40.4
Q9Y2B9	cAMP-dependent protein kinase inhibitor gamma	PKIG	40.502	74	21	4	76	7.9
P10644	cAMP-dependent protein kinase type I-alpha regulatory subunit	PRKAR1A	194.774	55	154	20	381	43
P31321	cAMP-dependent protein kinase type I-beta regulatory subunit	PRKAR1B	56.773	37	45	6	381	43
P13861	cAMP-dependent protein kinase type II-alpha regulatory subunit	PRKAR2A	198.084	65	136	22	404	45.5
P31323	cAMP-dependent protein kinase type II-beta regulatory subunit	PRKAR2B	75.333	32	45	7	418	46.3
P56211	cAMP-regulated phosphoprotein 19	ARPP19	24.862	71	25	4	112	12.3
Q08493	cAMP-specific 3',5'-cyclic phosphodiesterase 4C	PDE4C	5.315	3	2	2	712	79.9
Q9BSD7	Cancer-related nucleoside-triphosphatase	NTPCR	35.88	46	17	8	190	20.7
P30622	CAP-Gly domain-containing linker protein 1	CLIP1	474.907	48	277	66	1438	162.1
Q9UDT6	CAP-Gly domain-containing linker protein 2	CLIP2	292.331	47	199	49	1046	115.8
Q14444	Caprin-1	CAPRIN1	159.672	21	150	23	709	78.3
Q8N1G2	Cap-specific mRNA (nucleoside-2'-O-)-methyltransferase 1	CMTR1	9.891	5	9	4	835	95.3
P31327	Carbamoyl-phosphate synthase [ammonia], mitochondrial	CPS1	76.757	15	48	16	1500	164.8
Q8NCH0	Carbohydrate sulfotransferase 14	CHST14	6.69	6	6	2	376	43
Q7LGC8	Carbohydrate sulfotransferase 3	CHST3	11.59	7	7	3	479	54.7
O43570	Carbonic anhydrase 12	CA12	6.512	6	2	1	354	39.4
Q8N1Q1	Carbonic anhydrase 13	CA13	7.465	6	3	1	262	29.4
P16152	Carbonyl reductase [NADPH] 1	CBR1	269.485	92	232	24	277	30.4
O75828	Carbonyl reductase [NADPH] 3	CBR3	114.57	63	75	12	277	30.8
Q96DG6	Carboxymethylenebutenolidase homolog	CMBL	25.819	26	30	7	245	28
O75976	Carboxypeptidase D	CPD	162.73	24	114	31	1380	152.8
P16870	Carboxypeptidase E	CPE	16.843	12	9	5	476	53.1
P14384	Carboxypeptidase M	CPM	17.984	11	17	5	443	50.5
P15169	Carboxypeptidase N catalytic chain	CPN1	20.392	6	9	2	458	52.3
P22792	Carboxypeptidase N subunit 2	CPN2	7.914	5	4	2	545	60.5
Q9Y646	Carboxypeptidase Q	CPQ	72.59	26	47	10	472	51.9
P43155	Carnitine O-acetyltransferase	CRAT	58.039	21	47	13	626	70.8
P50416	Carnitine O-palmitoyltransferase 1, liver isoform	CPT1A	64.07	22	34	13	773	88.3
P23786	Carnitine O-palmitoyltransferase 2, mitochondrial	CPT2	62	24	37	13	658	73.7
Q8N4J0	Carnosine N-methyltransferase	CARNMT1	8.403	7	6	2	409	47.2
P49747	Cartilage oligomeric matrix protein	COMP	24.903	7	16	3	757	82.8
O75718	Cartilage-associated protein	CRTAP	60.616	27	51	14	401	46.5
Q9NQ75	Cas scaffolding protein family member 4	CASS4	6.336	3	3	1	786	87.1
P48729	Casein kinase I isoform alpha	CSNK1A1	24.736	24	13	7	337	38.9
P48730	Casein kinase I isoform delta	CSNK1D	10.876	8	4	2	415	47.3
Q9HCP0	Casein kinase I isoform gamma-1	CSNK1G1	3.866	4	2	1	422	48.5
P68400	Casein kinase II subunit alpha	CSNK2A1	91.799	42	54	15	391	45.1
P19784	Casein kinase II subunit alpha'	CSNK2A2	55.393	42	35	12	350	41.2
P67870	Casein kinase II subunit beta	CSNK2B	52.21	41	32	7	215	24.9
Q9H078	Caseinolytic peptidase B protein homolog	CLPB	49.006	18	30	13	707	78.7
Q8WXE0	Caskin-2	CASKIN2	4.787	2	6	1	1202	126.7
Q9H8G2	Caspase activity and apoptosis inhibitor 1	CAAP1	25.31	19	15	5	361	38.3
Q5EG05	Caspase recruitment domain-containing protein 16	CARD16	25.866	16	24	1	197	22.6
Q96LW7	Caspase recruitment domain-containing protein 19	CARD19	5.674	7	3	1	228	25.6
Q9BX69	Caspase recruitment domain-containing protein 6	CARD6	7.442	1	4	1	1037	116.4
Q9Y2G2	Caspase recruitment domain-containing protein 8	CARD8	4.715	4	1	1	431	48.9
P29466	Caspase-1	CASP1	65.47	25	54	8	404	45.1
Q92851	Caspase-10	CASP10	12.576	8	6	3	521	58.9
P42574	Caspase-3	CASP3	11.184	12	6	3	277	31.6
P49662	Caspase-4	CASP4	38.811	32	29	11	377	43.2
P55212	Caspase-6	CASP6	13.481	12	12	4	293	33.3
P55210	Caspase-7	CASP7	17.246	14	17	6	303	34.3
Q14790	Caspase-8	CASP8	28.572	19	16	7	479	55.4
P04040	Catalase	CAT	286.681	65	202	39	527	59.7
P21964	Catechol O-methyltransferase	COMT	154.035	48	84	16	271	30
P35221	Catenin alpha-1	CTNNA1	272.475	49	159	34	906	100
P26232	Catenin alpha-2	CTNNA2	37.652	12	27	1	953	105.2
P35222	Catenin beta-1	CTNNB1	78.154	25	58	12	781	85.4
O60716	Catenin delta-1	CTNND1	168.01	37	98	34	968	108.1
P07858	Cathepsin B	CTSB	117.755	44	269	13	339	37.8
P07339	Cathepsin D	CTSD	270.764	52	236	23	412	44.5
Q9UBX1	Cathepsin F	CTSF	8.736	6	6	3	484	53.3
P43235	Cathepsin K	CTSK	48.641	35	52	12	329	36.9
O60911	Cathepsin L2	CTSV	8.655	6	18	1	334	37.3
Q9UBR2	Cathepsin Z	CTSZ	57.463	17	53	8	303	33.8
P20645	Cation-dependent mannose-6-phosphate receptor	M6PR	32.846	22	17	4	277	31
P11717	Cation-independent mannose-6-phosphate receptor	IGF2R	242.056	16	184	44	2491	274.2
Q6NZI2	Caveolae-associated protein 1	CAVIN1	294.959	54	337	34	390	43.5
O95810	Caveolae-associated protein 2	CAVIN2	100.999	38	77	16	425	47.1
Q969G5	Caveolae-associated protein 3	CAVIN3	163.652	46	131	21	261	27.7
Q03135	Caveolin-1	CAV1	85.556	54	81	12	178	20.5
P51636	Caveolin-2	CAV2	18.945	27	13	4	162	18.3
Q96F85	CB1 cannabinoid receptor-interacting protein 1	CNRIP1	40.334	52	25	6	164	18.6
O43310	CBP80/20-dependent translation initiation factor	CTIF	18.055	11	12	5	598	67.5
Q96Q11	CCA tRNA nucleotidyltransferase 1, mitochondrial	TRNT1	54.805	30	33	10	434	50.1
P17676	CCAAT/enhancer-binding protein beta	CEBPB	30.324	19	21	6	345	36.1
P49716	CCAAT/enhancer-binding protein delta	CEBPD	9.205	13	5	2	269	28.4
Q03701	CCAAT/enhancer-binding protein zeta	CEBPZ	44.999	9	22	7	1054	120.9
O00622	CCN family member 1	CCN1	11.189	6	5	1	381	42
A5YKK6	CCR4-NOT transcription complex subunit 1	CNOT1	117.13	12	67	24	2376	266.8
Q9H9A5	CCR4-NOT transcription complex subunit 10	CNOT10	19.36	5	13	3	744	82.3
Q9UKZ1	CCR4-NOT transcription complex subunit 11	CNOT11	3.832	3	1	1	510	55.2
Q9NZN8	CCR4-NOT transcription complex subunit 2	CNOT2	10.785	7	8	3	540	59.7
O75175	CCR4-NOT transcription complex subunit 3	CNOT3	71.701	20	43	15	753	81.8
O95628	CCR4-NOT transcription complex subunit 4	CNOT4	21.174	9	8	3	575	63.5
Q9ULM6	CCR4-NOT transcription complex subunit 6	CNOT6	7.647	4	3	1	557	63.3
Q96LI5	CCR4-NOT transcription complex subunit 6-like	CNOT6L	9.614	6	5	2	555	63
Q9UIV1	CCR4-NOT transcription complex subunit 7	CNOT7	12.235	23	6	4	285	32.7
Q9UFF9	CCR4-NOT transcription complex subunit 8	CNOT8	5.16	8	2	2	292	33.5
Q92600	CCR4-NOT transcription complex subunit 9	CNOT9	12.068	12	4	3	299	33.6
Q6YHK3	CD109 antigen	CD109	277.541	31	174	42	1445	161.6
P48509	CD151 antigen	CD151	5.913	7	2	2	253	28.3
Q13740	CD166 antigen	ALCAM	170.839	36	138	20	583	65.1
Q99467	CD180 antigen	CD180	4.01	2	3	1	661	74.1
O95400	CD2 antigen cytoplasmic tail-binding protein 2	CD2BP2	50.407	36	27	10	341	37.6
Q5ZPR3	CD276 antigen	CD276	28.411	12	14	4	534	57.2
Q9Y5K6	CD2-associated protein	CD2AP	91.894	33	71	20	639	71.4
P16070	CD44 antigen	CD44	144.157	15	163	16	742	81.5
P13987	CD59 glycoprotein	CD59	12.507	28	19	3	128	14.2
P08962	CD63 antigen	CD63	28.484	11	42	5	238	25.6
P60033	CD81 antigen	CD81	30.071	10	13	2	236	25.8
P27701	CD82 antigen	CD82	4.071	5	2	1	267	29.6
P21926	CD9 antigen	CD9	42.408	14	41	6	228	25.4
P14209	CD99 antigen	CD99	23.708	13	18	3	185	18.8
Q00587	Cdc42 effector protein 1	CDC42EP1	33.77	28	22	8	391	40.3
O14613	Cdc42 effector protein 2	CDC42EP2	22.176	26	11	3	210	22.5
Q9UKI2	Cdc42 effector protein 3	CDC42EP3	5.081	10	1	1	254	27.7
Q9H3Q1	Cdc42 effector protein 4	CDC42EP4	64.771	25	27	8	356	38
Q6NZY7	Cdc42 effector protein 5	CDC42EP5	5.55	9	2	1	148	15.2
Q15642	Cdc42-interacting protein 4	TRIP10	115.401	41	61	21	601	68.3
Q9NZ45	CDGSH iron-sulfur domain-containing protein 1	CISD1	7.71	26	3	2	108	12.2
Q8N5K1	CDGSH iron-sulfur domain-containing protein 2	CISD2	10.882	22	7	3	135	15.3
Q86Y37	CDK2-associated and cullin domain-containing protein 1	CACUL1	4.903	6	2	2	369	41
Q96SN8	CDK5 regulatory subunit-associated protein 2	CDK5RAP2	27.035	5	14	8	1893	214.9
Q96JB5	CDK5 regulatory subunit-associated protein 3	CDK5RAP3	86.625	34	47	16	506	56.9
P51948	CDK-activating kinase assembly factor MAT1	MNAT1	29.382	23	18	6	309	35.8
Q9NXV6	CDKN2A-interacting protein	CDKN2AIP	28.879	11	17	6	580	61.1
Q96HQ2	CDKN2AIP N-terminal-like protein	CDKN2AIPNL	16.873	32	7	2	116	13.2
O14735	CDP-diacylglycerol--inositol 3-phosphatidyltransferase	CDIPT	6.129	8	5	2	213	23.5
Q9BY67	Cell adhesion molecule 1	CADM1	26.89	11	7	2	442	48.5
Q8N163	Cell cycle and apoptosis regulator protein 2	CCAR2	157.757	39	93	32	923	102.8
Q9NV96	Cell cycle control protein 50A	TMEM30A	15.055	12	12	4	361	40.7
Q9ULG6	Cell cycle progression protein 1	CCPG1	14.53	5	8	3	757	87.3
Q9NQS1	Cell death regulator Aven	AVEN	37.307	20	16	5	362	38.5
P60953	Cell division control protein 42 homolog	CDC42	46.288	33	42	6	191	21.2
Q99459	Cell division cycle 5-like protein	CDC5L	166.138	48	106	28	802	92.2
Q8IX12	Cell division cycle and apoptosis regulator protein 1	CCAR1	115.443	19	82	22	1150	132.7
O75794	Cell division cycle protein 123 homolog	CDC123	8.275	8	4	2	336	39.1
Q13042	Cell division cycle protein 16 homolog	CDC16	16.787	10	11	5	620	71.6
Q9UJX2	Cell division cycle protein 23 homolog	CDC23	12.034	8	7	4	597	68.8
P30260	Cell division cycle protein 27 homolog	CDC27	44.576	11	23	7	824	91.8
Q9NX58	Cell growth-regulating nucleolar protein	LYAR	18.121	8	11	4	379	43.6
Q8WUJ3	Cell migration-inducing and hyaluronan-binding protein	CEMIP	21.75	4	9	6	1361	152.9
P43121	Cell surface glycoprotein MUC18	MCAM	6.441	4	2	2	646	71.6
Q9UHN6	Cell surface hyaluronidase	CEMIP2	35.936	9	20	10	1383	154.3
P29373	Cellular retinoic acid-binding protein 2	CRABP2	126.183	88	107	15	138	15.7
P41208	Centrin-2	CETN2	79.753	65	49	10	172	19.7
O43303	Centriolar coiled-coil protein of 110 kDa	CCP110	11.434	5	3	2	1012	113.4
Q03188	Centromere protein C	CENPC	4.522	1	3	1	943	106.8
Q7Z7K6	Centromere protein V	CENPV	12.267	8	7	2	275	29.9
O43264	Centromere/kinetochore protein zw10 homolog	ZW10	41.614	17	20	10	779	88.8
O95684	Centrosomal protein 43	CEP43	11.747	6	4	2	399	43
Q2M2Z5	Centrosomal protein kizuna	KIZ	4.683	3	1	1	673	75.1
Q9UPN4	Centrosomal protein of 131 kDa	CEP131	20.702	10	22	7	1083	122.1
Q66GS9	Centrosomal protein of 135 kDa	CEP135	5.736	2	2	2	1140	133.4
Q5SW79	Centrosomal protein of 170 kDa	CEP170	235.672	35	162	44	1584	175.2
Q9Y4F5	Centrosomal protein of 170 kDa protein B	CEP170B	37.716	8	20	8	1589	171.6
Q9BYV8	Centrosomal protein of 41 kDa	CEP41	43.083	21	21	7	373	41.3
Q9C0F1	Centrosomal protein of 44 kDa	CEP44	11.903	7	6	2	390	44.1
Q96ST8	Centrosomal protein of 89 kDa	CEP89	4.596	2	3	1	783	89.5
Q5VT06	Centrosome-associated protein 350	CEP350	8.742	1	3	2	3117	350.7
Q9BV73	Centrosome-associated protein CEP250	CEP250	32.48	4	13	9	2442	281
Q96G23	Ceramide synthase 2	CERS2	7.954	7	8	2	380	44.8
Q6ZMG9	Ceramide synthase 6	CERS6	4.531	5	2	2	384	44.9
Q9Y5P4	Ceramide transfer protein	CERT1	25.531	9	13	5	624	70.8
Q01850	Cerebellar degeneration-related protein 2	CDR2	22.831	24	9	5	454	51.8
Q86X02	Cerebellar degeneration-related protein 2-like	CDR2L	44.478	23	25	8	465	53
Q9BSQ5	Cerebral cavernous malformations 2 protein	CCM2	18.42	9	8	3	444	48.8
O75503	Ceroid-lipofuscinosis neuronal protein 5	CLN5	22.094	10	16	4	358	41.5
P00450	Ceruloplasmin	CP	35.116	7	24	6	1065	122.1
Q9UFW8	CGG triplet repeat-binding protein 1	CGGBP1	13.391	25	12	3	167	18.8
Q13976	cGMP-dependent protein kinase 1	PRKG1	113.071	34	72	20	671	76.3
Q13237	cGMP-dependent protein kinase 2	PRKG2	20.335	9	15	5	762	87.4
O76074	cGMP-specific 3',5'-cyclic phosphodiesterase	PDE5A	245.88	37	173	37	875	99.9
Q9HD42	Charged multivesicular body protein 1a	CHMP1A	46.493	32	45	9	196	21.7
Q7LBR1	Charged multivesicular body protein 1b	CHMP1B	33.305	27	37	8	199	22.1
O43633	Charged multivesicular body protein 2a	CHMP2A	64.094	35	37	10	222	25.1
Q9UQN3	Charged multivesicular body protein 2b	CHMP2B	40.464	35	24	8	213	23.9
Q9Y3E7	Charged multivesicular body protein 3	CHMP3	34.079	29	22	9	222	25.1
Q9BY43	Charged multivesicular body protein 4a	CHMP4A	63.301	38	30	11	222	25.1
Q9H444	Charged multivesicular body protein 4b	CHMP4B	111.494	62	82	16	224	24.9
Q9NZZ3	Charged multivesicular body protein 5	CHMP5	78.208	43	52	11	219	24.6
Q96FZ7	Charged multivesicular body protein 6	CHMP6	11.031	11	6	3	201	23.5
Q8WUX9	Charged multivesicular body protein 7	CHMP7	49.022	25	28	9	453	50.9
O60921	Checkpoint protein HUS1	HUS1	4.661	5	3	1	280	31.7
Q9BWS9	Chitinase domain-containing protein 1	CHID1	5.784	5	3	2	393	44.9
Q9BT22	Chitobiosyldiphosphodolichol beta-mannosyltransferase	ALG1	11.845	9	8	3	464	52.5
Q96S66	Chloride channel CLIC-like protein 1	CLCC1	19.231	19	12	6	551	62
O00299	Chloride intracellular channel protein 1	CLIC1	158.333	66	168	19	241	26.9
O15247	Chloride intracellular channel protein 2	CLIC2	46.226	35	32	7	247	28.3
O95833	Chloride intracellular channel protein 3	CLIC3	11.703	14	9	2	236	26.6
Q9Y696	Chloride intracellular channel protein 4	CLIC4	246.261	79	181	24	253	28.8
Q96NY7	Chloride intracellular channel protein 6	CLIC6	40.936	17	27	8	704	73
Q8WWI5	Choline transporter-like protein 1	SLC44A1	5.885	3	6	2	657	73.3
Q9Y6K0	Choline/ethanolaminephosphotransferase 1	CEPT1	6.763	3	6	1	416	46.5
P49585	Choline-phosphate cytidylyltransferase A	PCYT1A	98.429	52	76	19	367	41.7
Q8WUD6	Cholinephosphotransferase 1	CHPT1	4.756	3	1	1	406	45.1
Q9P2E5	Chondroitin sulfate glucuronyltransferase	CHPF2	19.562	6	9	4	772	85.9
Q6UVK1	Chondroitin sulfate proteoglycan 4	CSPG4	415.083	30	243	64	2322	250.4
Q8IZ52	Chondroitin sulfate synthase 2	CHPF	10.101	7	5	3	775	85.4
Q9NRG0	Chromatin accessibility complex protein 1	CHRAC1	8.257	20	7	2	131	14.7
Q8IXM2	Chromatin complexes subunit BAP18	BAP18	53.969	63	21	8	172	17.9
Q9HAF1	Chromatin modification-related protein MEAF6	MEAF6	10.076	15	5	2	191	21.6
Q9Y3Y2	Chromatin target of PRMT1 protein	CHTOP	21.199	16	14	4	248	26.4
P83916	Chromobox protein homolog 1	CBX1	98.945	33	104	5	185	21.4
Q13185	Chromobox protein homolog 3	CBX3	140.416	48	143	11	183	20.8
P45973	Chromobox protein homolog 5	CBX5	48.764	49	41	11	191	22.2
O14646	Chromodomain-helicase-DNA-binding protein 1	CHD1	22.241	5	12	3	1710	196.6
Q86WJ1	Chromodomain-helicase-DNA-binding protein 1-like	CHD1L	18.74	6	8	4	897	100.9
O14647	Chromodomain-helicase-DNA-binding protein 2	CHD2	26.602	6	19	5	1828	211.2
Q12873	Chromodomain-helicase-DNA-binding protein 3	CHD3	63.793	6	37	3	2000	226.5
Q14839	Chromodomain-helicase-DNA-binding protein 4	CHD4	162.247	23	103	25	1912	217.9
Q8TDI0	Chromodomain-helicase-DNA-binding protein 5	CHD5	70.503	6	43	1	1954	222.9
Q9HCK8	Chromodomain-helicase-DNA-binding protein 8	CHD8	9.92	1	5	2	2581	290.3
P10645	Chromogranin-A	CHGA	12.89	4	10	2	457	50.7
Q96JM3	Chromosome alignment-maintaining phosphoprotein 1	CHAMP1	42.124	15	25	10	812	89
O95239	Chromosome-associated kinesin KIF4A	KIF4A	9.655	3	6	3	1232	139.8
Q494V2	Cilia- and flagella-associated protein 100	CFAP100	3.835	1	8	1	611	71.1
P57076	Cilia- and flagella-associated protein 298	CFAP298	21.986	25	6	4	290	33.2
Q96G28	Cilia- and flagella-associated protein 36	CFAP36	9.84	7	6	3	342	39.4
O43822	Cilia- and flagella-associated protein 410	CFAP410	3.885	6	1	1	256	28.3
Q9P2M7	Cingulin	CGN	4.576	1	4	2	1197	136.3
O75390	Citrate synthase, mitochondrial	CS	102.944	32	86	17	466	51.7
O14578	Citron Rho-interacting kinase	CIT	16.899	3	12	6	2027	231.3
Q9UPT6	C-Jun-amino-terminal kinase-interacting protein 3	MAPK8IP3	30.094	5	18	2	1336	147.4
O60271	C-Jun-amino-terminal kinase-interacting protein 4	SPAG9	224.185	33	126	35	1321	146.1
Q9NX76	CKLF-like MARVEL transmembrane domain-containing protein 6	CMTM6	4.098	9	6	2	183	20.4
Q00610	Clathrin heavy chain 1	CLTC	1041.28	58	789	110	1675	191.5
Q14677	Clathrin interactor 1	CLINT1	76.279	24	46	16	625	68.2
P09496	Clathrin light chain A	CLTA	104.061	28	104	16	248	27.1
P09497	Clathrin light chain B	CLTB	99.531	35	78	18	229	25.2
Q10570	Cleavage and polyadenylation specificity factor subunit 1	CPSF1	54.562	11	30	14	1443	160.8
Q9P2I0	Cleavage and polyadenylation specificity factor subunit 2	CPSF2	59.615	19	35	14	782	88.4
Q9UKF6	Cleavage and polyadenylation specificity factor subunit 3	CPSF3	30.809	14	14	7	684	77.4
O95639	Cleavage and polyadenylation specificity factor subunit 4	CPSF4	4.326	8	3	1	269	30.2
O43809	Cleavage and polyadenylation specificity factor subunit 5	NUDT21	74.182	45	58	13	227	26.2
Q16630	Cleavage and polyadenylation specificity factor subunit 6	CPSF6	108.192	23	70	17	551	59.2
Q8N684	Cleavage and polyadenylation specificity factor subunit 7	CPSF7	74.199	35	46	15	471	52
Q05048	Cleavage stimulation factor subunit 1	CSTF1	33.597	26	15	7	431	48.3
P33240	Cleavage stimulation factor subunit 2	CSTF2	94.78	26	69	5	577	60.9
Q9H0L4	Cleavage stimulation factor subunit 2 tau variant	CSTF2T	103.504	33	74	8	616	64.4
Q12996	Cleavage stimulation factor subunit 3	CSTF3	58.561	23	34	13	717	82.9
O96005	Cleft lip and palate transmembrane protein 1	CLPTM1	10.799	6	7	3	669	76
Q96KA5	Cleft lip and palate transmembrane protein 1-like protein	CLPTM1L	27.153	12	10	4	538	62.2
Q7Z460	CLIP-associating protein 1	CLASP1	102.303	17	50	17	1538	169.3
O75122	CLIP-associating protein 2	CLASP2	30.054	5	20	5	1294	141
O75153	Clustered mitochondria protein homolog	CLUH	22.569	6	12	5	1309	146.6
P10909	Clusterin	CLU	229.308	38	221	26	449	52.5
P78382	CMP-sialic acid transporter	SLC35A1	3.879	4	3	1	337	36.8
Q7Z401	C-myc promoter-binding protein	DENND4A	6.176	2	4	2	1863	209.1
Q99417	c-Myc-binding protein	MYCBP	51.239	52	27	7	103	12
Q14019	Coactosin-like protein	COTL1	94.203	61	113	14	142	15.9
P12259	Coagulation factor V	F5	59.712	5	61	11	2224	251.5
P00742	Coagulation factor X	F10	11.047	8	9	4	488	54.7
P03951	Coagulation factor XI	F11	4.098	1	6	1	625	70.1
P00488	Coagulation factor XIII A chain	F13A1	18.688	3	12	2	732	83.2
P53621	Coatomer subunit alpha	COPA	316.9	41	199	56	1224	138.3
P53618	Coatomer subunit beta	COPB1	288.272	38	174	36	953	107.1
P35606	Coatomer subunit beta'	COPB2	296.982	44	232	48	906	102.4
P48444	Coatomer subunit delta	ARCN1	411.148	64	321	46	511	57.2
O14579	Coatomer subunit epsilon	COPE	139.811	60	110	17	308	34.5
Q9Y678	Coatomer subunit gamma-1	COPG1	322.715	46	209	39	874	97.7
Q9UBF2	Coatomer subunit gamma-2	COPG2	98.047	23	64	16	871	97.6
P61923	Coatomer subunit zeta-1	COPZ1	70.87	34	42	7	177	20.2
Q9P299	Coatomer subunit zeta-2	COPZ2	41.493	33	34	8	210	23.5
Q9H3L0	Cobalamin trafficking protein CblD	MMADHC	7.306	7	5	2	296	32.9
Q8IUF1	COBW domain-containing protein 2	CBWD2	27.525	23	13	2	395	44
Q5JTY5	COBW domain-containing protein 3	CBWD3	24.276	17	12	1	395	44
O00748	Cocaine esterase	CES2	47.066	16	23	6	559	61.8
P23528	Cofilin-1	CFL1	286.371	98	431	21	166	18.5
Q9Y281	Cofilin-2	CFL2	178.821	89	247	16	166	18.7
Q8WVM7	Cohesin subunit SA-1	STAG1	21.307	4	11	2	1258	144.3
Q8N3U4	Cohesin subunit SA-2	STAG2	19.336	4	14	4	1231	141.2
Q6P1N0	Coiled-coil and C2 domain-containing protein 1A	CC2D1A	44.11	14	21	11	951	104
Q5T0F9	Coiled-coil and C2 domain-containing protein 1B	CC2D1B	82.393	26	44	17	858	94.2
Q96NT0	Coiled-coil domain-containing protein 115	CCDC115	16.036	38	6	4	180	19.7
Q8WUD4	Coiled-coil domain-containing protein 12	CCDC12	25.021	35	18	7	166	19.2
Q96CT7	Coiled-coil domain-containing protein 124	CCDC124	103.819	70	75	20	223	25.8
Q9H6E4	Coiled-coil domain-containing protein 134	CCDC134	9.283	18	8	3	229	26.5
Q6PK04	Coiled-coil domain-containing protein 137	CCDC137	4.361	12	3	2	289	33.2
Q6ZUS6	Coiled-coil domain-containing protein 149	CCDC149	6.421	4	8	1	474	52.8
Q6PII3	Coiled-coil domain-containing protein 174	CCDC174	6.167	8	6	4	467	53.9
Q7Z3E2	Coiled-coil domain-containing protein 186	CCDC186	37.528	11	22	8	898	103.6
O60826	Coiled-coil domain-containing protein 22	CCDC22	152.866	40	83	26	627	70.7
Q86WR0	Coiled-coil domain-containing protein 25	CCDC25	42.612	50	31	13	208	24.5
Q9BV29	Coiled-coil domain-containing protein 32	CCDC32	11.33	32	3	2	185	20.6
Q96MW1	Coiled-coil domain-containing protein 43	CCDC43	12.246	15	8	3	224	25.2
Q96A33	Coiled-coil domain-containing protein 47	CCDC47	152.748	46	101	24	483	55.8
Q8IVM0	Coiled-coil domain-containing protein 50	CCDC50	111.588	44	72	19	306	35.8
Q4VC31	Coiled-coil domain-containing protein 58	CCDC58	35.04	40	15	6	144	16.6
Q16204	Coiled-coil domain-containing protein 6	CCDC6	185.085	50	117	29	474	53.3
Q76M96	Coiled-coil domain-containing protein 80	CCDC80	45.699	13	31	8	950	108.1
Q15834	Coiled-coil domain-containing protein 85B	CCDC85B	4.922	10	3	2	202	22.1
A6NKD9	Coiled-coil domain-containing protein 85C	CCDC85C	9.38	5	5	3	419	45.2
Q9H6F5	Coiled-coil domain-containing protein 86	CCDC86	16.944	9	6	3	360	40.2
Q9Y3X0	Coiled-coil domain-containing protein 9	CCDC9	16.58	13	10	6	531	59.7
Q9GZT6	Coiled-coil domain-containing protein 90B, mitochondrial	CCDC90B	35.628	37	21	7	254	29.5
Q7Z6B0	Coiled-coil domain-containing protein 91	CCDC91	48.939	27	26	13	441	49.9
Q53HC0	Coiled-coil domain-containing protein 92	CCDC92	24.652	18	14	5	331	36.9
Q567U6	Coiled-coil domain-containing protein 93	CCDC93	98.337	35	63	22	631	73.2
Q96BP2	Coiled-coil-helix-coiled-coil-helix domain-containing protein 1	CHCHD1	6.87	23	3	2	118	13.5
Q9Y6H1	Coiled-coil-helix-coiled-coil-helix domain-containing protein 2	CHCHD2	16.851	42	9	4	151	15.5
P38432	Coilin	COIL	15.664	6	4	3	576	62.6
O75534	Cold shock domain-containing protein E1	CSDE1	232.065	44	218	44	798	88.8
Q14011	Cold-inducible RNA-binding protein	CIRBP	78.499	63	53	11	172	18.6
P02452	Collagen alpha-1(I) chain	COL1A1	742.079	66	572	94	1464	138.9
P02458	Collagen alpha-1(II) chain	COL2A1	36.771	5	32	2	1487	141.7
P02461	Collagen alpha-1(III) chain	COL3A1	375.927	36	308	43	1466	138.5
P20908	Collagen alpha-1(V) chain	COL5A1	117.453	13	79	20	1838	183.4
P12109	Collagen alpha-1(VI) chain	COL6A1	486.153	47	500	61	1028	108.5
Q02388	Collagen alpha-1(VII) chain	COL7A1	38.859	4	15	7	2944	295
P27658	Collagen alpha-1(VIII) chain	COL8A1	31.355	11	18	7	744	73.3
Q03692	Collagen alpha-1(X) chain	COL10A1	7.061	2	5	1	680	66.1
P12107	Collagen alpha-1(XI) chain	COL11A1	8.189	2	6	2	1806	181
Q99715	Collagen alpha-1(XII) chain	COL12A1	1004.84	45	683	136	3063	332.9
Q5TAT6	Collagen alpha-1(XIII) chain	COL13A1	11.759	2	4	1	717	69.9
Q05707	Collagen alpha-1(XIV) chain	COL14A1	133.22	19	82	26	1796	193.4
P39059	Collagen alpha-1(XV) chain	COL15A1	18.007	3	12	4	1388	141.6
Q07092	Collagen alpha-1(XVI) chain	COL16A1	19.885	3	14	5	1604	157.7
Q9UMD9	Collagen alpha-1(XVII) chain	COL17A1	10.592	4	5	4	1497	150.3
P39060	Collagen alpha-1(XVIII) chain	COL18A1	74.805	7	45	13	1754	178.1
P08123	Collagen alpha-2(I) chain	COL1A2	745.351	74	715	87	1366	129.2
P08572	Collagen alpha-2(IV) chain	COL4A2	34.726	7	16	7	1712	167.4
P05997	Collagen alpha-2(V) chain	COL5A2	156.859	25	108	32	1499	144.8
P12110	Collagen alpha-2(VI) chain	COL6A2	436.348	40	367	52	1019	108.5
P25940	Collagen alpha-3(V) chain	COL5A3	21.799	3	10	4	1745	172
P12111	Collagen alpha-3(VI) chain	COL6A3	1995.88	61	1844	240	3177	343.5
Q6UXH8	Collagen and calcium-binding EGF domain-containing protein 1	CCBE1	6.634	7	5	3	406	44.1
Q96CG8	Collagen triple helix repeat-containing protein 1	CTHRC1	7.267	7	10	2	243	26.2
Q9Y6Z7	Collectin-10	COLEC10	8.086	10	11	3	277	30.7
Q9BWP8	Collectin-11	COLEC11	7.026	9	4	2	271	28.6
Q5KU26	Collectin-12	COLEC12	46.784	13	22	10	742	81.5
P23508	Colorectal mutant cancer protein	MCC	23.867	8	10	4	829	93
Q8N668	COMM domain-containing protein 1	COMMD1	34.856	45	13	6	190	21.2
Q9Y6G5	COMM domain-containing protein 10	COMMD10	51.685	41	36	8	202	23
Q86X83	COMM domain-containing protein 2	COMMD2	14.295	22	13	5	199	22.7
Q9UBI1	COMM domain-containing protein 3	COMMD3	45.194	32	28	6	195	22.1
Q9H0A8	COMM domain-containing protein 4	COMMD4	11.424	11	9	2	199	21.8
Q9GZQ3	COMM domain-containing protein 5	COMMD5	24.351	24	11	4	224	24.7
Q7Z4G1	COMM domain-containing protein 6	COMMD6	26.072	54	17	6	85	9.6
Q86VX2	COMM domain-containing protein 7	COMMD7	16.454	16	11	3	200	22.5
Q9NX08	COMM domain-containing protein 8	COMMD8	32.13	54	20	6	183	21.1
Q9P000	COMM domain-containing protein 9	COMMD9	11.36	20	5	3	198	21.8
Q9BXJ4	Complement C1q tumor necrosis factor-related protein 3	C1QTNF3	21.433	13	28	4	246	27
P00736	Complement C1r subcomponent	C1R	74.824	22	47	12	705	80.1
Q9NZP8	Complement C1r subcomponent-like protein	C1RL	14.453	10	8	2	487	53.5
P09871	Complement C1s subcomponent	C1S	98.498	20	75	14	688	76.6
P01024	Complement C3	C3	108.964	8	122	16	1663	187
P0C0L4	Complement C4-A	C4A	63.875	8	64	14	1744	192.7
P01031	Complement C5	C5	18.36	2	20	4	1676	188.2
Q07021	Complement component 1 Q subcomponent-binding protein, mitochondrial	C1QBP	100.02	36	68	9	282	31.3
P10643	Complement component C7	C7	18.148	3	16	3	843	93.5
P02748	Complement component C9	C9	17.922	3	13	2	559	63.1
P08174	Complement decay-accelerating factor	CD55	4.303	5	2	2	381	41.4
P08603	Complement factor H	CFH	52.694	11	34	11	1231	139
Q9BXR6	Complement factor H-related protein 5	CFHR5	7.086	3	10	2	569	64.4
P05156	Complement factor I	CFI	8.341	2	5	1	583	65.7
Q9H845	Complex I assembly factor ACAD9, mitochondrial	ACAD9	80.198	29	55	16	621	68.7
Q9Y375	Complex I intermediate-associated protein 30, mitochondrial	NDUFAF1	12.347	9	6	2	327	37.7
Q5U5X0	Complex III assembly factor LYRM7	LYRM7	8.963	16	7	2	104	11.9
Q15021	Condensin complex subunit 1	NCAPD2	17.441	5	11	5	1401	157.1
Q15003	Condensin complex subunit 2	NCAPH	17.694	7	8	4	741	82.5
Q8WTW3	Conserved oligomeric Golgi complex subunit 1	COG1	60.518	19	33	13	980	108.9
Q14746	Conserved oligomeric Golgi complex subunit 2	COG2	36.606	10	20	7	738	83.2
Q96JB2	Conserved oligomeric Golgi complex subunit 3	COG3	30.362	12	16	7	828	94
Q9H9E3	Conserved oligomeric Golgi complex subunit 4	COG4	60.48	19	28	10	785	89
Q9UP83	Conserved oligomeric Golgi complex subunit 5	COG5	32.656	13	20	8	839	92.7
Q9Y2V7	Conserved oligomeric Golgi complex subunit 6	COG6	73.884	21	44	12	657	73.2
P83436	Conserved oligomeric Golgi complex subunit 7	COG7	67.053	22	42	14	770	86.3
Q96MW5	Conserved oligomeric Golgi complex subunit 8	COG8	17.304	12	11	6	612	68.4
Q96EK7	Constitutive coactivator of peroxisome proliferator-activated receptor gamma	FAM120B	23.721	6	14	5	910	103.7
Q9NZB2	Constitutive coactivator of PPAR-gamma-like protein 1	FAM120A	117.543	27	68	24	1118	121.8
Q9NX05	Constitutive coactivator of PPAR-gamma-like protein 2	FAM120C	8.98	3	4	3	1096	120.5
Q12860	Contactin-1	CNTN1	46.301	13	35	10	1018	113.2
P78357	Contactin-associated protein 1	CNTNAP1	40.951	8	27	10	1384	156.2
Q9NQ92	Coordinator of PRMT5 and differentiation stimulator	COPRS	5.59	11	5	2	184	20.1
Q13098	COP9 signalosome complex subunit 1	GPS1	64.737	30	40	14	491	55.5
P61201	COP9 signalosome complex subunit 2	COPS2	117.669	40	86	18	443	51.6
Q9UNS2	COP9 signalosome complex subunit 3	COPS3	67.561	22	46	7	423	47.8
Q9BT78	COP9 signalosome complex subunit 4	COPS4	159.487	65	101	26	406	46.2
Q92905	COP9 signalosome complex subunit 5	COPS5	63.549	42	47	12	334	37.6
Q7L5N1	COP9 signalosome complex subunit 6	COPS6	71.531	39	51	12	327	36.1
Q9UBW8	COP9 signalosome complex subunit 7a	COPS7A	33.643	17	15	5	275	30.3
Q9H9Q2	COP9 signalosome complex subunit 7b	COPS7B	12.884	7	4	2	264	29.6
Q99627	COP9 signalosome complex subunit 8	COPS8	65.072	45	39	7	209	23.2
Q99829	Copine-1	CPNE1	82.642	25	62	17	537	59
Q96FN4	Copine-2	CPNE2	17.004	14	11	4	548	61.2
O75131	Copine-3	CPNE3	93.752	28	68	17	537	60.1
Q9UBL6	Copine-7	CPNE7	13.731	9	7	3	633	70.2
Q86YQ8	Copine-8	CPNE8	13.496	7	9	3	564	63.1
O14618	Copper chaperone for superoxide dismutase	CCS	58.345	38	39	9	274	29
O00244	Copper transport protein ATOX1	ATOX1	31.805	32	40	5	68	7.4
Q04656	Copper-transporting ATPase 1	ATP7A	52.726	10	28	11	1500	163.3
P35670	Copper-transporting ATPase 2	ATP7B	8.019	1	7	1	1465	157.2
Q53SF7	Cordon-bleu protein-like 1	COBLL1	10.833	4	6	3	1128	123.8
O75367	Core histone macro-H2A.1	MACROH2A1	96.355	38	52	12	372	39.6
Q9P0M6	Core histone macro-H2A.2	MACROH2A2	32.137	20	18	4	372	40
Q13951	Core-binding factor subunit beta	CBFB	29.82	32	26	7	182	21.5
P35321	Cornifin-A	SPRR1A	6.423	37	4	1	89	9.9
P22528	Cornifin-B	SPRR1B	11.605	28	8	1	89	9.9
P31146	Coronin-1A	CORO1A	18.869	15	10	5	461	51
Q9BR76	Coronin-1B	CORO1B	144.461	45	112	24	489	54.2
Q9ULV4	Coronin-1C	CORO1C	206.678	49	201	30	474	53.2
Q92828	Coronin-2A	CORO2A	5.168	3	5	1	525	59.7
Q9UQ03	Coronin-2B	CORO2B	39.104	21	29	11	480	54.9
P57737	Coronin-7	CORO7	30.588	11	16	6	925	100.5
Q96EY8	Corrinoid adenosyltransferase	MMAB	32.845	37	26	8	250	27.4
Q8WZ74	Cortactin-binding protein 2	CTTNBP2	26.206	7	14	7	1663	180.9
P28845	Corticosteroid 11-beta-dehydrogenase isozyme 1	HSD11B1	3.821	8	2	2	292	32.4
P08185	Corticosteroid-binding globulin	SERPINA6	4.888	4	2	1	405	45.1
Q9P1F3	Costars family protein ABRACL	ABRACL	8.295	27	5	2	81	9.1
Q8WUF8	Cotranscriptional regulator FAM172A	FAM172A	15.326	13	9	4	416	47.9
Q9NRP2	COX assembly mitochondrial protein 2 homolog	CMC2	4.419	14	1	1	79	9.5
Q7Z7K0	COX assembly mitochondrial protein homolog	CMC1	10.52	26	7	3	106	12.5
Q9UEE9	Craniofacial development protein 1	CFDP1	39.425	32	25	7	299	33.6
P12277	Creatine kinase B-type	CKB	195.057	67	172	20	381	42.6
P06732	Creatine kinase M-type	CKM	10.534	6	9	1	381	43.1
P12532	Creatine kinase U-type, mitochondrial	CKMT1A	43.542	20	23	9	417	47
Q92793	CREB-binding protein	CREBBP	19.967	3	10	3	2442	265.2
Q6UUV9	CREB-regulated transcription coactivator 1	CRTC1	25.881	6	15	3	634	67.3
Q53ET0	CREB-regulated transcription coactivator 2	CRTC2	20.212	4	9	3	693	73.3
Q6UUV7	CREB-regulated transcription coactivator 3	CRTC3	14.278	10	8	6	619	66.9
P46109	Crk-like protein	CRKL	96.413	59	58	16	303	33.8
Q9BZJ0	Crooked neck-like protein 1	CRNKL1	20.779	7	11	5	848	100.4
Q5T3F8	CSC1-like protein 2	TMEM63B	10.389	2	7	3	832	94.9
Q13363	C-terminal-binding protein 1	CTBP1	84.611	42	58	12	440	47.5
P56545	C-terminal-binding protein 2	CTBP2	65.544	28	39	6	445	48.9
P17812	CTP synthase 1	CTPS1	68.317	30	51	15	591	66.6
Q9NRF8	CTP synthase 2	CTPS2	50.494	21	26	7	586	65.6
Q9P2B4	CTTNBP2 N-terminal-like protein	CTTNBP2NL	67.409	28	45	13	639	70.1
Q9Y240	C-type lectin domain family 11 member A	CLEC11A	48.136	33	35	9	323	35.7
Q9UBG0	C-type mannose receptor 2	MRC2	101.543	12	71	18	1479	166.6
Q9H5V8	CUB domain-containing protein 1	CDCP1	22.892	7	17	5	836	92.9
Q9H467	CUE domain-containing protein 2	CUEDC2	8.679	8	5	2	287	32
Q92879	CUGBP Elav-like family member 1	CELF1	64.485	22	48	8	486	52
O95319	CUGBP Elav-like family member 2	CELF2	49.3	19	32	8	508	54.3
Q13616	Cullin-1	CUL1	103.069	28	54	22	776	89.6
Q13617	Cullin-2	CUL2	99.398	22	65	19	745	86.9
Q13618	Cullin-3	CUL3	110.39	31	75	24	768	88.9
Q13619	Cullin-4A	CUL4A	79.485	26	46	17	759	87.6
Q13620	Cullin-4B	CUL4B	73.674	24	52	16	913	103.9
Q93034	Cullin-5	CUL5	94.065	31	54	21	780	90.9
Q14999	Cullin-7	CUL7	11.153	3	8	4	1698	191
Q86VP6	Cullin-associated NEDD8-dissociated protein 1	CAND1	233.26	34	171	36	1230	136.3
O75155	Cullin-associated NEDD8-dissociated protein 2	CAND2	25.232	8	15	3	1236	135.2
Q69YN2	CWF19-like protein 1	CWF19L1	23.577	17	14	7	538	60.6
Q9H6B4	CXADR-like membrane protein	CLMP	7.041	7	4	2	373	41.3
Q9NWV4	CXXC motif containing zinc binding protein	CZIB	53.949	75	38	8	160	18
P18846	Cyclic AMP-dependent transcription factor ATF-1	ATF1	9.633	10	11	1	271	29.2
P15336	Cyclic AMP-dependent transcription factor ATF-2	ATF2	17.799	10	11	2	505	54.5
P17544	Cyclic AMP-dependent transcription factor ATF-7	ATF7	14.136	7	9	1	483	51.7
P16220	Cyclic AMP-responsive element-binding protein 1	CREB1	22.773	20	14	3	327	35.1
Q70SY1	Cyclic AMP-responsive element-binding protein 3-like protein 2	CREB3L2	5.792	3	2	1	520	57.4
O95273	Cyclin-D1-binding protein 1	CCNDBP1	16.904	12	14	4	360	40.2
P06493	Cyclin-dependent kinase 1	CDK1	34.743	32	17	6	297	34.1
P21127	Cyclin-dependent kinase 11B	CDK11B	71.692	19	36	16	795	92.6
Q14004	Cyclin-dependent kinase 13	CDK13	17.802	5	9	4	1512	164.8
Q00536	Cyclin-dependent kinase 16	CDK16	3.974	3	2	1	496	55.7
Q00537	Cyclin-dependent kinase 17	CDK17	19.245	13	9	4	523	59.5
P24941	Cyclin-dependent kinase 2	CDK2	21.837	18	7	3	298	33.9
O14519	Cyclin-dependent kinase 2-associated protein 1	CDK2AP1	8.683	29	5	2	115	12.4
P11802	Cyclin-dependent kinase 4	CDK4	26.532	28	19	5	303	33.7
P42773	Cyclin-dependent kinase 4 inhibitor C	CDKN2C	15.411	40	12	6	168	18.1
Q00534	Cyclin-dependent kinase 6	CDK6	33.257	18	15	5	326	36.9
P50613	Cyclin-dependent kinase 7	CDK7	12.514	9	8	3	346	39
P50750	Cyclin-dependent kinase 9	CDK9	19.867	11	7	3	372	42.8
P42771	Cyclin-dependent kinase inhibitor 2A	CDKN2A	39.366	52	21	6	156	16.5
Q00535	Cyclin-dependent-like kinase 5	CDK5	50.044	37	32	9	292	33.3
O14976	Cyclin-G-associated kinase	GAK	105.418	20	69	21	1311	143.1
O75909	Cyclin-K	CCNK	10.164	7	4	2	580	64.2
O60563	Cyclin-T1	CCNT1	9.773	5	6	3	726	80.6
Q8ND76	Cyclin-Y	CCNY	14.287	9	5	2	341	39.3
Q8N7R7	Cyclin-Y-like protein 1	CCNYL1	6.336	5	2	1	359	40.7
Q9H0Q0	CYFIP-related Rac1 interactor A	CYRIA	18.157	11	11	1	323	37.3
Q9NUQ9	CYFIP-related Rac1 interactor B	CYRIB	67.265	39	40	9	324	36.7
P0DN79	Cystathionine beta-synthase-like protein	CBSL	16.633	11	11	6	551	60.5
P01040	Cystatin-A	CSTA	19.187	49	9	3	98	11
P04080	Cystatin-B	CSTB	55.01	86	40	7	98	11.1
P01034	Cystatin-C	CST3	26.082	25	18	4	146	15.8
P01036	Cystatin-S	CST4	11.128	18	8	2	141	16.2
P21291	Cysteine and glycine-rich protein 1	CSRP1	58.642	56	34	9	193	20.6
Q16527	Cysteine and glycine-rich protein 2	CSRP2	32.844	47	19	6	193	20.9
Q9UHD1	Cysteine and histidine-rich domain-containing protein 1	CHORDC1	70.248	36	38	13	332	37.5
Q9Y697	Cysteine desulfurase, mitochondrial	NFS1	51.178	28	24	9	457	50.2
Q9Y4P1	Cysteine protease ATG4B	ATG4B	19.399	13	7	5	393	44.3
Q9Y600	Cysteine sulfinic acid decarboxylase	CSAD	7.582	5	2	2	493	55
P50238	Cysteine-rich protein 1	CRIP1	4.696	17	6	2	77	8.5
P52943	Cysteine-rich protein 2	CRIP2	90.078	50	52	11	208	22.5
P49589	Cysteine--tRNA ligase, cytoplasmic	CARS1	174.599	39	113	31	748	85.4
Q53TN4	Cytochrome b reductase 1	CYBRD1	21.351	13	12	6	286	31.6
P00167	Cytochrome b5	CYB5A	22.555	34	17	4	134	15.3
Q7L1T6	Cytochrome b5 reductase 4	CYB5R4	6.956	6	6	3	521	59.4
O43169	Cytochrome b5 type B	CYB5B	18.386	29	10	3	150	16.7
O14569	Cytochrome b561 domain-containing protein 2	CYB561D2	5.871	6	2	1	222	24
P31930	Cytochrome b-c1 complex subunit 1, mitochondrial	UQCRC1	119.867	39	78	14	480	52.6
P22695	Cytochrome b-c1 complex subunit 2, mitochondrial	UQCRC2	167.597	45	109	21	453	48.4
P07919	Cytochrome b-c1 complex subunit 6, mitochondrial	UQCRH	9.659	37	5	2	91	10.7
P14927	Cytochrome b-c1 complex subunit 7	UQCRB	79.433	76	61	13	111	13.5
P47985	Cytochrome b-c1 complex subunit Rieske, mitochondrial	UQCRFS1	92.671	64	54	15	274	29.6
P99999	Cytochrome c	CYCS	79.361	76	60	15	105	11.7
Q9Y2R0	Cytochrome c oxidase assembly factor 3 homolog, mitochondrial	COA3	13.564	27	10	3	106	11.7
Q9NYJ1	Cytochrome c oxidase assembly factor 4 homolog, mitochondrial	COA4	4.406	28	2	2	87	10.1
Q5JTJ3	Cytochrome c oxidase assembly factor 6 homolog	COA6	6.046	14	4	1	125	14.1
Q96BR5	Cytochrome c oxidase assembly factor 7	COA7	12.542	11	10	3	231	25.7
Q9Y6N1	Cytochrome c oxidase assembly protein COX11, mitochondrial	COX11	5.8	9	1	1	276	31.4
Q9P0S2	Cytochrome c oxidase assembly protein COX16 homolog, mitochondrial	COX16	6.092	17	2	2	106	12.3
Q49B96	Cytochrome c oxidase assembly protein COX19	COX19	16.013	28	11	4	90	10.4
P00403	Cytochrome c oxidase subunit 2	MT-CO2	44.22	31	28	7	227	25.5
P13073	Cytochrome c oxidase subunit 4 isoform 1, mitochondrial	COX4I1	116.333	55	82	15	169	19.6
P20674	Cytochrome c oxidase subunit 5A, mitochondrial	COX5A	58.441	38	70	6	150	16.8
P10606	Cytochrome c oxidase subunit 5B, mitochondrial	COX5B	73.862	51	66	9	129	13.7
P12074	Cytochrome c oxidase subunit 6A1, mitochondrial	COX6A1	8.111	27	4	1	109	12.1
P14854	Cytochrome c oxidase subunit 6B1	COX6B1	30.537	76	24	5	86	10.2
P09669	Cytochrome c oxidase subunit 6C	COX6C	27.47	44	22	6	75	8.8
P24310	Cytochrome c oxidase subunit 7A1, mitochondrial	COX7A1	6.876	16	8	1	79	9.1
P14406	Cytochrome c oxidase subunit 7A2, mitochondrial	COX7A2	23.626	30	28	4	83	9.4
O14548	Cytochrome c oxidase subunit 7A-related protein, mitochondrial	COX7A2L	27.511	62	17	6	114	12.6
P15954	Cytochrome c oxidase subunit 7C, mitochondrial	COX7C	18.194	38	12	3	63	7.2
O00483	Cytochrome c oxidase subunit NDUFA4	NDUFA4	8.677	22	9	2	81	9.4
P08574	Cytochrome c1, heme protein, mitochondrial	CYC1	18.344	17	15	3	325	35.4
Q96SQ9	Cytochrome P450 2S1	CYP2S1	5.009	4	4	2	504	55.8
Q8WWM9	Cytoglobin	CYGB	58.536	60	47	10	190	21.4
Q15438	Cytohesin-1	CYTH1	11.965	11	5	2	398	46.4
Q99418	Cytohesin-2	CYTH2	27.554	15	12	4	400	46.5
Q8IUI8	Cytokine receptor-like factor 3	CRLF3	6.701	8	3	2	442	49.7
P21399	Cytoplasmic aconitate hydratase	ACO1	293.187	51	213	45	889	98.3
Q14204	Cytoplasmic dynein 1 heavy chain 1	DYNC1H1	1690.74	49	1123	251	4646	532.1
Q13409	Cytoplasmic dynein 1 intermediate chain 2	DYNC1I2	219.25	45	150	25	638	71.4
Q9Y6G9	Cytoplasmic dynein 1 light intermediate chain 1	DYNC1LI1	176.384	58	121	27	523	56.5
O43237	Cytoplasmic dynein 1 light intermediate chain 2	DYNC1LI2	132.081	48	95	22	492	54.1
Q8NCM8	Cytoplasmic dynein 2 heavy chain 1	DYNC2H1	18.171	2	7	5	4307	492.3
[truncated: 4,831 more rows]

## Sheet: Table S5
Table S5. Identified proteins from TMTpro-labeled spheroids derived from human small airway epithelial cells
[truncated: 7,259 more rows]

[truncated: 17 more sheets: Table S6, Table S7, Table S8, Table S9, Table S10, Table S11, Table S12, Table S13, Table S14, Table S15, Table S16, Table S17, Table S18, Table S19, Table S20, Table S21, Table S22]
